# Supplementary material for: Towards Systematic Discovery of Signaling Networks in Budding Yeast Filamentous Growth Stress Response Using Interventional Phosphorylation Data
Source: PLoS Comput Biol. 2013 Jun 27;9(6):e1003077. doi: 10.1371/journal.pcbi.1003077 (PMC3694812; doi:10.1371/journal.pcbi.1003077)
Supplement: Dataset S2 — Significantly differentially phosphorylated peptides in individual kinase-dead mutants. This is a non-redundant list. Based on our observation, the kinase-phosphopeptide pairs are at least as significant as the significance B value presented in the table. (XLSX) [file pcbi.1003077.s002.xlsx]

## Sheet: Dataset_S2_new.csv
KINASE	REGULATION (direct or indirect)	RESPONDER INFORMATION
		Responder Protein	Symbol	Modified Sequence	Ratio	Significance B	Best Motif	KEGG Pathway Names
ELM1	inhibit phosphorylation	YAL034C	FUN19	_FES(ph)DTEWIPR_	16.617	1.27e-06	PKD
ELM1	inhibit phosphorylation	YAR002W	NUP60	_ISSMPGGYFHSEIS(ph)PDSTVNR_	3.2424	0.025963	CK1
ELM1	inhibit phosphorylation	YAR002W	NUP60	_SAEGNNIDQS(ph)LILK_	5.4933	0.0022958	PLK1
ELM1	inhibit phosphorylation	YAR002W	NUP60	_SNVVVAETS(ph)PEKK_	2.9528	0.037073	CDK2
ELM1	inhibit phosphorylation	YAR007C	RFA1	_KFANENPNS(ph)QK_	3.1891	0.027698		DNA replication;Nucleotide excision repair;Mismatch repair;Homologous recombination
ELM1	inhibit phosphorylation	YBR087W	RFC5	_NIRLIMVCDS(ph)M(ox)SPIIAPIK_	474.02	1.79e-25		DNA replication;Nucleotide excision repair;Mismatch repair
ELM1	inhibit phosphorylation	YBR160W	CDC28	_VGEGTY(ph)GVVYK_	3.5795	0.017392	ALK	Cell cycle - yeast
ELM1	inhibit phosphorylation	YBR278W	DPB3	_SALDVGEHS(ph)DS(ph)SDIEVDHTK_	2.7401	0.048516		DNA replication;Nucleotide excision repair
ELM1	inhibit phosphorylation	YCL032W	STE50	_RES(ph)PVTVFR_	3.7087	0.014975	PKA
ELM1	inhibit phosphorylation	YCR088W	ABP1	_KSFT(ph)PSKS(ph)PAPVSK_	3.1644	0.028543	CK1
ELM1	inhibit phosphorylation	YCR088W	ABP1	_S(ph)FTPSKSPAPVS(ph)K_	4.842	0.0043811	CK2
ELM1	inhibit phosphorylation	YCR088W	ABP1	_SFT(ph)PSKS(ph)PAPVSK_	3.0161	0.034261	CDK2
ELM1	inhibit phosphorylation	YCR088W	ABP1	_SFTPS(ph)KSPAPVSK_	2.6579	0.046119	CK1
ELM1	inhibit phosphorylation	YDL060W	TSR1	_(ca)LSAQDVVAMS(ph)LYK_	9.4248	8.97e-05
ELM1	inhibit phosphorylation	YDL182W	LYS20	_KNDS(ph)DVPELATIPAAK_	4.2239	0.008413		Pyruvate metabolism;Lysine biosynthesis
ELM1	inhibit phosphorylation	YDL182W	LYS20	_NFHAEVS(ph)TPQVLSAKK_	5.877	0.0015969		Pyruvate metabolism;Lysine biosynthesis
ELM1	inhibit phosphorylation	YDL182W	LYS20	_NFHAEVST(ph)PQVLSAK_	4.3425	0.007399	ERK/MAPK	Pyruvate metabolism;Lysine biosynthesis
ELM1	inhibit phosphorylation	YDL188C	PPH22	_S(ph)NDEDTDEELEDFNFKPGSSGIADHK_	3.6969	0.015179	CK2	Wnt signaling pathway;TGF-beta signaling pathway;Tight junction;Long-term depression
ELM1	inhibit phosphorylation	YDL188C	PPH22	_SNDEDT(ph)DEELEDFNFKPGSSGIADHK_	3.3803	0.021999	CK2	Wnt signaling pathway;TGF-beta signaling pathway;Tight junction;Long-term depression
ELM1	inhibit phosphorylation	YDR113C	PDS1	_DLADSGKNEESS(ph)DDDEGNEDSESK_	3.1832	0.027897		Cell cycle - yeast
ELM1	inhibit phosphorylation	YDR323C	PEP7	_(ca)HLPNM(ox)IKLNLS(ph)AQYDPR_	6.7604	0.00072376	NEK6
ELM1	inhibit phosphorylation	YDR372C	VPS74	_ADS(ph)GDTSSIHSSANNTK_	3.0416	0.033197	F box bTrCP
ELM1	inhibit phosphorylation	YDR379W	RGA2	_VHDELPS(ph)PGKVPLS(ph)PSPK_	4.0397	0.010302	CDK2
ELM1	inhibit phosphorylation	YDR430C	CYM1	_LTIFQQVDAPKS(ph)PK_	6.9022	0.00064079	WW GroupIV
ELM1	inhibit phosphorylation	YDR477W	SNF1	_SVSDELDTFLSQS(ph)PPTFQQQSK_	3.9638	0.011211	NEK6
ELM1	inhibit phosphorylation	YDR477W	SNF1	_SVSDELDTFLSQSPPTFQQQS(ph)K_	3.5998	0.016986
ELM1	inhibit phosphorylation	YEL034W	HYP2	_(ca)SDEEHTFETADAGSSATYPM(ox)QCS(ph)ALR_	2.7168	0.042523
ELM1	inhibit phosphorylation	YFL014W	HSP12	_GKDNAEGQGES(ph)LADQAR_	5.956	0.0014842
ELM1	inhibit phosphorylation	YFR024C-A	LSB3	_FTAPTS(ph)PSTSSPK_	3.4011	0.021461	WW GroupIV
ELM1	inhibit phosphorylation	YGL092W	NUP145	_TDGTFGTLS(ph)GKDDSIVEEK_	2.8357	0.042956
ELM1	inhibit phosphorylation	YGL092W	NUP145	_TDGTFGTLSGKDDS(ph)IVEEK_	2.8389	0.04278	PLK
ELM1	inhibit phosphorylation	YGL152C	YGL152C	_S(ph)IVSRTVTITIS(ph)VK_	3.2217	0.026622
ELM1	inhibit phosphorylation	YGR285C	ZUO1	_NHTWS(ph)EFER_	3.6661	0.015729	CK2
ELM1	inhibit phosphorylation	YHL007C	STE20	_SPVMNSAANVS(ph)PLK_	3.5183	0.018684	CDK2	MAPK signaling pathway;MAPK signaling pathway - yeast;ErbB signaling pathway;Regulation of actin cytoskeleton;Focal adhesion;Natural killer cell mediated cytotoxicity;T cell receptor signaling pathway;Chemokine signaling pathway;Axon guidance;Renal cell carcinoma;Epithelial cell signaling in Helicobacter pylori infection
ELM1	inhibit phosphorylation	YHR094C	HXT1	_SNSS(ph)NSYELESGR_	5.8399	0.0016531	CK1
ELM1	inhibit phosphorylation	YIL055C	YIL055C	_NLPTTFAQSGNVS(ph)DSEGDSK_	4.8725	0.0042467	CK2
ELM1	inhibit phosphorylation	YIR003W	AIM21	_IFQNPT(ph)DEESTTSLNEK_	6.2997	0.0010856	CK2
ELM1	inhibit phosphorylation	YIR003W	AIM21	_SNNEVTEHSDS(ph)EDLTEKQK_	3.1663	0.028478
ELM1	inhibit phosphorylation	YJL026W	RNR2	_AAADALS(ph)DLEIK_	9.1397	0.00011021	CK2	Purine metabolism;Pyrimidine metabolism;Glutathione metabolism;p53 signaling pathway
ELM1	inhibit phosphorylation	YJL026W	RNR2	_PKET(ph)PSKAAADALS(ph)DLEIK_	2.8077	0.044509	CDK2	Purine metabolism;Pyrimidine metabolism;Glutathione metabolism;p53 signaling pathway
ELM1	inhibit phosphorylation	YJL123C	MTC1	_EADATPDDDRSSIS(ph)SNSNK_	5.3559	0.0026225	CK1
ELM1	inhibit phosphorylation	YKR056W	TRM2	_RLSS(ph)PLTDSGNR_	2.9049	0.039364	PKA
ELM1	inhibit phosphorylation	YKR067W	GPT2	_DGYDVSS(ph)DAESSISR_	3.6312	0.016377	CK2
ELM1	inhibit phosphorylation	YKR067W	GPT2	_RDGYDVS(ph)SDAESSISR_	3.8517	0.01272
ELM1	inhibit phosphorylation	YLR045C	STU2	_VAS(ph)SPLRNDNK_	4.5048	0.006223	PKA
ELM1	inhibit phosphorylation	YLR045C	STU2	_VASS(ph)PLRNDNK_	3.0691	0.032086	Polo box
ELM1	inhibit phosphorylation	YLR196W	PWP1	_ATLEEAEGES(ph)GVEDDAATGSSNK_	3.0473	0.032963	CK2
ELM1	inhibit phosphorylation	YLR219W	MSC3	_(ca)S(ph)RM(ox)GQKMTLR_	19.988	2.63e-07	PKA
ELM1	inhibit phosphorylation	YLR257W	YLR257W	_GES(ph)YQSAEQEIDHTAPEKSEK_	2.9333	0.037987	PKD
ELM1	inhibit phosphorylation	YLR314C	CDC3	_QLELSINSAS(ph)PNVNHS(ph)PVPTK_	13.861	5.47e-06
ELM1	inhibit phosphorylation	YLR369W	SSQ1	_KVIGIDLGT(ph)T(ph)NS(ph)AVAYIR_	37.148	6.67e-10
ELM1	inhibit phosphorylation	YMR011W	HXT2	_VESGSQQTS(ph)IHSTPIVQK_	10.901	3.27e-05	CK1
ELM1	inhibit phosphorylation	YMR016C	SOK2	_SQVDGAGDVS(ph)NEEIAADDTK_	2.7584	0.047393	CK2
ELM1	inhibit phosphorylation	YMR124W	YMR124W	_ASLSTFSSTFSDS(ph)PSKQR_	5.0324	0.0036119	CDK2
ELM1	inhibit phosphorylation	YMR196W	YMR196W	_S(ph)SVATTASTESSEQGPK_	4.4648	0.0064926
ELM1	inhibit phosphorylation	YMR205C	PFK2	_S(ph)SPDENSTLLSNDSISLK_	2.7549	0.047604		Glycolysis / Gluconeogenesis;Pentose phosphate pathway;Fructose and mannose metabolism;Galactose metabolism
ELM1	inhibit phosphorylation	YNL180C	RHO5	_YAIYEPES(ph)PNQK_	4.6919	0.0051143	ERK/MAPK
ELM1	inhibit phosphorylation	YNL197C	WHI3	_RPS(ph)LLSQR_	2.842	0.042613	AURORA-A
ELM1	inhibit phosphorylation	YNL278W	CAF120	_NPKT(ph)RAPPGPYNQGWNNR_	6.7604	0.00072376
ELM1	inhibit phosphorylation	YNR002C	ATO2	_ALDS(ph)S(ph)EGEFISENNDQSR_	5.5549	0.002164
ELM1	inhibit phosphorylation	YNR062C	YNR062C	_(ca)S(ph)IAQDRGIVFK_	13.254	7.72e-06
ELM1	inhibit phosphorylation	YOL059W	GPD2	_(ca)RSDS(ph)AVSIVHLK_	3.6769	0.015534	CK1	Glycerophospholipid metabolism
ELM1	inhibit phosphorylation	YOL059W	GPD2	_SDS(ph)AVS(ph)IVHLK_	3.2567	0.020671	CK1	Glycerophospholipid metabolism
ELM1	inhibit phosphorylation	YOL109W	ZEO1	_(ca)NEAT(ph)PEAEQVKKEEQNIADGVEQK_	5.3507	0.0026357	FHA KAPP
ELM1	inhibit phosphorylation	YOL109W	ZEO1	_LEETKES(ph)LQNK_	3.4137	0.016893	AURORA
ELM1	inhibit phosphorylation	YOR020C	HSP10	_T(ph)ASGLYLPEKNVEK_	9.7829	6.97e-05
ELM1	inhibit phosphorylation	YOR020C	HSP10	_TAS(ph)GLYLPEK_	48.242	3.89e-11
ELM1	inhibit phosphorylation	YOR042W	CUE5	_VVAETTYIDT(ph)PDTETK_	3.0504	0.032838
ELM1	inhibit phosphorylation	YOR153W	PDR5	_M(ox)LQES(ph)SEEES(ph)DTYGEIGLSK_	4.3662	0.0072133	CK2	ABC transporters
ELM1	inhibit phosphorylation	YOR153W	PDR5	_NANDPENVGERS(ph)DLSSDRK_	9.6253	7.78e-05	GSK3	ABC transporters
ELM1	inhibit phosphorylation	YOR153W	PDR5	_NANDPENVGERSDLS(ph)S(ph)DRK_	4.7808	0.0046654	CK1	ABC transporters
ELM1	inhibit phosphorylation	YOR276W	CAF20	_KKGS(ph)GEDDEEET(ph)ETTPTSTVPVATIAQETLK_	6.6757	0.00077892
ELM1	inhibit phosphorylation	YOR276W	CAF20	_KKGS(ph)GEDDEEETETTPTSTVPVATIAQETLK_	5.6324	0.0020097
ELM1	inhibit phosphorylation	YOR276W	CAF20	_KKGSGEDDEEET(ph)ETT(ph)PTSTVPVATIAQETLK_	7.0991	0.00032864
ELM1	inhibit phosphorylation	YPL081W	RPS9A	_KAEAS(ph)GEAADEADEADEE_	5.2924	0.0027903		Ribosome
ELM1	inhibit phosphorylation	YPL087W	YDC1	_M(ox)LFS(ph)WPY(ph)PEAPIEGYWGK_	5.3292	0.0026916		Sphingolipid metabolism
ELM1	inhibit phosphorylation	YPR124W	CTR1	_NNES(ph)KVAISENNQK_	3.0173	0.034211
ELM1	promote phosphorylation	YAL038W	CDC19	_RTS(ph)IIGTIGPK_	0.10363	0.00069523	AURORA-A	Glycolysis / Gluconeogenesis;Pyruvate metabolism;Carbon fixation in photosynthetic organisms;Purine metabolism;Type II diabetes mellitus
ELM1	promote phosphorylation	YAR028W	YAR028W	_EVNSGSHSDSSSNSAEDTQS(ph)PVSAGK_	0.33848	0.043937
ELM1	promote phosphorylation	YBL047C	EDE1	_FVETTVENS(ph)NLNVNR_	0.28548	0.037237	CK1
ELM1	promote phosphorylation	YBR054W	YRO2	_KM(ox)PSPAS(ph)FK_	0.11234	0.0010209	CK1
ELM1	promote phosphorylation	YBR054W	YRO2	_SSDSDS(ph)S(ph)IKEK_	0.26246	0.028656	CK1
ELM1	promote phosphorylation	YBR072W	HSP26	_RQLANT(ph)PAKDSTGK_	0.085521	0.0002657	CDK2
ELM1	promote phosphorylation	YBR189W	RPS9B	_KAEAS(ph)GEAAEEAEDEE_	0.30961	0.047406		Ribosome
ELM1	promote phosphorylation	YBR295W	PCA1	_(ca)S(ph)LQASSAILVDK_	0.11731	0.0012485	CK1
ELM1	promote phosphorylation	YCR021C	HSP30	_EAVPES(ph)PR_	0.074786	0.00013039	ERK/MAPK
ELM1	promote phosphorylation	YDL048C	STP4	_TSANNDS(ph)DDSNDKLAASSSSEETK_	0.30757	0.046502
ELM1	promote phosphorylation	YDL132W	CDC53	_ITSLY(ph)ALIR_	0.049689	1.21e-05	ALK	Ubiquitin mediated proteolysis;Wnt signaling pathway;TGF-beta signaling pathway;Cell cycle;Cell cycle - yeast
ELM1	promote phosphorylation	YDL160C	DHH1	_GSINNNFNT(ph)NNNSNTDLDRDWK_	0.26795	0.030602		Folate biosynthesis
ELM1	promote phosphorylation	YDL160C	DHH1	_GSINNNFNTNNNS(ph)NTDLDRDWK_	0.34361	0.046151	CK1	Folate biosynthesis
ELM1	promote phosphorylation	YDL160C	DHH1	_GSINNNFNTNNNSNT(ph)DLDRDWK_	0.31055	0.047824	FHA1 Rad53p	Folate biosynthesis
ELM1	promote phosphorylation	YDR033W	MRH1	_APVAS(ph)PRPAATPNLSK_	0.20987	0.013459	ERK/MAPK
ELM1	promote phosphorylation	YDR293C	SSD1	_SST(ph)INNDSDSLSSPTK_	0.30972	0.047453	PKA/AKT
ELM1	promote phosphorylation	YDR345C	HXT3	_MNS(ph)TPDLISPQK_	0.072757	0.00011223
ELM1	promote phosphorylation	YDR345C	HXT3	_MNST(ph)PDLISPQK_	0.10983	0.00091805	Polo box
ELM1	promote phosphorylation	YDR345C	HXT3	_S(ph)SENSNADLPSNS(ph)S(ph)QVMNMPEEK_	0.31244	0.048676
ELM1	promote phosphorylation	YDR345C	HXT3	_SSENSNADLPS(ph)NS(ph)SQVMNMPEEK_	0.31213	0.048533
ELM1	promote phosphorylation	YDR365W-B	YDR365W-B	_S(ph)TTEPIQLNNK_	0.33029	0.040522	CK2
ELM1	promote phosphorylation	YDR379W	RGA2	_NS(ph)SKEDFPIKLPER_	0.25205	0.025153	CK2
ELM1	promote phosphorylation	YER109C	FLO8	_(ca)VS(ph)AS(ph)S(ph)PLSIATPRSGDAQK_	0.00062555	2.82e-25	CK1
ELM1	promote phosphorylation	YER122C	GLO3	_GNNNNS(ph)IDDINTQPDEFNDFLNDTSNSFDTTRK_	0.33942	0.044339
ELM1	promote phosphorylation	YGR056W	RSC1	_(ca)VNS(ph)S(ph)STIRLPTLKQT(ph)K_	0.01019	6.35e-11	CHK1
ELM1	promote phosphorylation	YGR097W	ASK10	_(ca)SDYFSSRPS(ph)QTLTPMGNK_	0.0010682	1.03e-26	PKA
ELM1	promote phosphorylation	YGR186W	TFG1	_ENESPVKKEEDS(ph)DTLSK_	0.34466	0.046612	GSK3	Basal transcription factors
ELM1	promote phosphorylation	YGR267C	FOL2	_HET(ph)PLNIRPTS(ph)PYTLNPPVER_	0.17266	0.0029768	WW GroupIV	Folate biosynthesis
ELM1	promote phosphorylation	YIL038C	NOT3	_TSIKS(ph)PRS(ph)SADNLLPSLQK_	0.29144	0.039642	CDK1
ELM1	promote phosphorylation	YIL045W	PIG2	_SKS(ph)LPIT(ph)PK_	0.1392	0.0026749	14-3-3 binding
ELM1	promote phosphorylation	YJL076W	NET1	_S(ph)QSSIADNNGSPVK_	0.23088	0.018777	NEK6	Cell cycle - yeast
ELM1	promote phosphorylation	YJL076W	NET1	_SQS(ph)SIADNNGSPVK_	0.25231	0.025239	CHK1/2	Cell cycle - yeast
ELM1	promote phosphorylation	YJL082W	IML2	_S(ph)RTNDS(ph)SLLPGYMDSATLLHPGK_	0.27542	0.033349	NEK6
ELM1	promote phosphorylation	YJR059W	PTK2	_S(ph)M(ox)LEIAESPSLK_	0.35178	0.049786	CK2
ELM1	promote phosphorylation	YJR091C	JSN1	_GSSDS(ph)FNLPHQISR_	0.28424	0.036748	CK1
ELM1	promote phosphorylation	YKL171W	YKL171W	_VFLCDFGM(ox)S(ph)CHFDEKHVYR_	0.10058	0.00060139
ELM1	promote phosphorylation	YKL201C	MNN4	_(ca)AM(ox)WKDLS(ph)KSMNQTTLDQVTK_	0.023528	7.05e-08	CHK1
ELM1	promote phosphorylation	YLR107W	REX3	_NS(ph)LSGQSYKFNMSILLR_	0.011998	2.77e-10	AURORA
ELM1	promote phosphorylation	YLR227W-B	YLR227W-B	_S(ph)TTEPIQLNNK_	0.24099	0.021697	CK2
ELM1	promote phosphorylation	YLR335W	NUP2	_ADGTGEAQVDNS(ph)PTTESNSR_	0.32896	0.039979
ELM1	promote phosphorylation	YLR399C	BDF1	_WADRPNLDDYDS(ph)DEDSR_	0.22288	0.016634	GSK3
ELM1	promote phosphorylation	YML100W	TSL1	_ALS(ph)NNISQESLVAPAPEQGVPPAISR_	0.058731	3.33e-05	CAMK2	Starch and sucrose metabolism
ELM1	promote phosphorylation	YML100W	TSL1	_FFSPSS(ph)NIPTDR_	0.33386	0.041993	CK1	Starch and sucrose metabolism
ELM1	promote phosphorylation	YML100W	TSL1	_IAS(ph)PIQHEHDSGS(ph)R_	0.13299	0.0021941	GSK3	Starch and sucrose metabolism
ELM1	promote phosphorylation	YML100W	TSL1	_IAS(ph)PIQHEHDSGSR_	0.25031	0.024592	CAMK2	Starch and sucrose metabolism
ELM1	promote phosphorylation	YML100W	TSL1	_IASPIQHEHDS(ph)GSR_	0.14513	0.0031955		Starch and sucrose metabolism
ELM1	promote phosphorylation	YML100W	TSL1	_SLLVHSLLNNTS(ph)QTSLEGPNNHIVTPK_	0.18612	0.0086536		Starch and sucrose metabolism
ELM1	promote phosphorylation	YMR086W	YMR086W	_S(ph)NSAHSALNAR_	0.29022	0.039142	NIMA
ELM1	promote phosphorylation	YMR261C	TPS3	_NPNLS(ph)FDSHPPR_	0.19479	0.01026		Starch and sucrose metabolism
ELM1	promote phosphorylation	YNL074C	MLF3	_KNS(ph)NNVSSPLDNVIPTSR_	0.22596	0.017442	PKA
ELM1	promote phosphorylation	YNL098C	RAS2	_NGEGFLLVYSITS(ph)K_	0.01146	1.84e-10	CK1
ELM1	promote phosphorylation	YNL098C	RAS2	_NVNSS(ph)TTVVNAR_	0.28164	0.03573
ELM1	promote phosphorylation	YNL121C	TOM70	_FGDIDTATATPT(ph)ELSTQPAK_	0.19053	0.0094501	FHA KAPP
ELM1	promote phosphorylation	YNL271C	BNI1	_KQPS(ph)LNNIYR_	0.34721	0.047736	PKD	MAPK signaling pathway - yeast
ELM1	promote phosphorylation	YNL277W	MET2	_RS(ph)PSIAQQQK_	0.30298	0.044498	CAMK2	Sulfur metabolism;Methionine metabolism
ELM1	promote phosphorylation	YOL059W	GPD2	_RS(ph)DSAVSIVHLK_	0.075704	0.0001393	PKA	Glycerophospholipid metabolism
ELM1	promote phosphorylation	YOR153W	PDR5	_NTKVGNDIVRGVS(ph)GGER_	0.039718	2.9e-06	PKD	ABC transporters
ELM1	promote phosphorylation	YOR229W	WTM2	_S(ph)AATPNPEYGDAFQDVEGKPLRPK_	0.27483	0.033129
ELM1	promote phosphorylation	YOR267C	HRK1	_FLNHSDCS(ph)AINQQQPAHESNLK_	0.16103	0.0049112	CK1
ELM1	promote phosphorylation	YPL058C	PDR12	_EMDS(ph)FEINDLDFDLR_	0.25337	0.025585
ELM1	promote phosphorylation	YPL058C	PDR12	_S(ph)LLHYLR_	0.10613	0.00077978
ELM1	promote phosphorylation	YPL226W	NEW1	_(ca)GT(ph)PKPVDT(ph)DDEED_	0.084886	0.00025562	CDK1
FUS3	inhibit phosphorylation	YAR002W	NUP60	_SAEGNNIDQS(ph)LILK_	2.7487	0.002483	PLK1
FUS3	inhibit phosphorylation	YAR002W	NUP60	_SNVVVAETS(ph)PEKK_	1.9657	0.032328	CDK2
FUS3	inhibit phosphorylation	YBL047C	EDE1	_FVETTVENS(ph)NLNVNR_	1.8143	0.044838	CK1
FUS3	inhibit phosphorylation	YBL058W	SHP1	_LGS(ph)TIDAADEVVEDNTSQSQR_	2.1891	0.015527	CAMK2
FUS3	inhibit phosphorylation	YBR072W	HSP26	_RQLANT(ph)PAKDSTGK_	1.9765	0.031208	CDK2
FUS3	inhibit phosphorylation	YBR130C	SHE3	_LAPHHNIFMANLES(ph)SPTKDR_	2.4508	0.0065637
FUS3	inhibit phosphorylation	YBR295W	PCA1	_(ca)S(ph)LQASSAILVDK_	18.982	3.38e-17	CK1
FUS3	inhibit phosphorylation	YCL014W	BUD3	_LGDDYS(ph)DKETAK_	1.9181	0.037757	CK2
FUS3	inhibit phosphorylation	YCR088W	ABP1	_KSFT(ph)PSKS(ph)PAPVSK_	3.3565	0.00019021	CK1
FUS3	inhibit phosphorylation	YCR088W	ABP1	_S(ph)FTPSKSPAPVS(ph)K_	3.2964	0.00043369	GSK3
FUS3	inhibit phosphorylation	YCR088W	ABP1	_SFT(ph)PSKS(ph)PAPVSK_	4.1531	3.26e-05	CDK2
FUS3	inhibit phosphorylation	YCR088W	ABP1	_SFTPS(ph)KSPAPVSK_	4.1531	3.26e-05	CK1
FUS3	inhibit phosphorylation	YDL161W	ENT1	_LNELLATGT(ph)GIDTFGNVGEAR_	1.9574	0.033218	FHA1 Rad53p
FUS3	inhibit phosphorylation	YDL164C	CDC9	_NKPTEGTPS(ph)PK_	1.8167	0.04446	CDK2	DNA replication;Base excision repair;Nucleotide excision repair;Mismatch repair
FUS3	inhibit phosphorylation	YDL182W	LYS20	_KNDS(ph)DVPELATIPAAK_	3.0969	0.00081256		Pyruvate metabolism;Lysine biosynthesis
FUS3	inhibit phosphorylation	YDL182W	LYS20	_NFHAEVS(ph)TPQVLSAKK_	2.9328	0.0013713		Pyruvate metabolism;Lysine biosynthesis
FUS3	inhibit phosphorylation	YDL182W	LYS20	_NFHAEVST(ph)PQVLSAK_	2.4358	0.0068966	ERK/MAPK	Pyruvate metabolism;Lysine biosynthesis
FUS3	inhibit phosphorylation	YDR001C	NTH1	_RGS(ph)EDDTYSSSQGNR_	3.6197	0.00015992	PKA	Starch and sucrose metabolism
FUS3	inhibit phosphorylation	YDR171W	HSP42	_DKS(ph)EAPKEEAGETNK_	1.8089	0.045698
FUS3	inhibit phosphorylation	YDR171W	HSP42	_KS(ph)S(ph)SFAHLQAPSPIPDPLQVSKPETR_	2.3347	0.0096136	PKD
FUS3	inhibit phosphorylation	YDR171W	HSP42	_KS(ph)SS(ph)FAHLQAPSPIPDPLQVSKPETR_	1.9758	0.025326
FUS3	inhibit phosphorylation	YDR171W	HSP42	_KS(ph)SSFAHLQAPSPIPDPLQVS(ph)KPETR_	2.3314	0.0097183	CK2
FUS3	inhibit phosphorylation	YDR365W-B	YDR365W-B	_AHNVST(ph)SNNSPSTDNDSISK_	2.02	0.021634
FUS3	inhibit phosphorylation	YDR365W-B	YDR365W-B	_AHNVSTSNNSPS(ph)TDNDSISK_	2.547	0.0032583	FHA1 Rad53p
FUS3	inhibit phosphorylation	YDR507C	GIN4	_RAS(ph)VINVEK_	4.7158	6.58e-06	AURORA-A	Cell cycle - yeast
FUS3	inhibit phosphorylation	YGL008C	PMA1	_SVEDFMAAMQRVS(ph)T(ph)QHEKET_	2.524	0.0035376	PKA	Oxidative phosphorylation
FUS3	inhibit phosphorylation	YGL049C	TIF4632	_NNS(ph)QGNAQYYNNR_	1.8276	0.042789	CAMK2
FUS3	inhibit phosphorylation	YGR240C	PFK1	_ASS(ph)DASDLLR_	2.4837	0.0058931	PKD	Glycolysis / Gluconeogenesis;Pentose phosphate pathway;Fructose and mannose metabolism;Galactose metabolism
FUS3	inhibit phosphorylation	YGR250C	YGR250C	_MDLFYPQRES(ph)FSEGR_	2.3962	0.0078537	PKA
FUS3	inhibit phosphorylation	YHL007C	STE20	_SPVMNSAANVS(ph)PLK_	2.2483	0.012776	CDK2	MAPK signaling pathway;MAPK signaling pathway - yeast;ErbB signaling pathway;Regulation of actin cytoskeleton;Focal adhesion;Natural killer cell mediated cytotoxicity;T cell receptor signaling pathway;Chemokine signaling pathway;Axon guidance;Renal cell carcinoma;Epithelial cell signaling in Helicobacter pylori infection
FUS3	inhibit phosphorylation	YHR027C	RPN1	_QQTIDEQSQISPEKQT(ph)PNKK_	1.9637	0.032537	CDK2	Proteasome
FUS3	inhibit phosphorylation	YHR065C	RRP3	_ANDELT(ph)SLAEKIR_	77.615	1.48e-35	CK2	Folate biosynthesis
FUS3	inhibit phosphorylation	YIL033C	BCY1	_S(ph)RSSVMFK_	2.4063	0.0075987	CK1
FUS3	inhibit phosphorylation	YIL033C	BCY1	_SRS(ph)SVMFK_	2.5404	0.0048947	CAMK2
FUS3	inhibit phosphorylation	YIL107C	PFK26	_KRS(ph)NPTSASSSQSELSEQPK_	2.3481	0.0091991	CHK1/2	Fructose and mannose metabolism
FUS3	inhibit phosphorylation	YJL020C	BBC1	_RST(ph)T(ph)HDVGEISNNVK_	1.8449	0.047882	PKA
FUS3	inhibit phosphorylation	YJL082W	IML2	_S(ph)RTNDSS(ph)LLPGYMDSATLLHPGK_	2.0901	0.021502	PLK1
FUS3	inhibit phosphorylation	YJL123C	MTC1	_EADATPDDDRSSIS(ph)SNSNK_	2.3303	0.009754	CK1
FUS3	inhibit phosphorylation	YJR076C	CDC11	_TEALSGES(ph)VAAESIRPNLTK_	23.518	1.54e-19	CK1
FUS3	inhibit phosphorylation	YJR078W	BNA2	_VAS(ph)S(ph)KTIGTGGTRLM(ox)PFLK_	31.698	4.53e-23		Tryptophan metabolism
FUS3	inhibit phosphorylation	YKL042W	SPC42	_VKPENNMSETFAT(ph)PTPNNR_	2.4022	0.0054788
FUS3	inhibit phosphorylation	YLR045C	STU2	_VASS(ph)PLRNDNK_	2.3607	0.0088271	Polo box
FUS3	inhibit phosphorylation	YLR113W	HOG1	_IQDPQM(ox)TGY(ph)VSTR_	2.5329	0.0050153		MAPK signaling pathway;MAPK signaling pathway - yeast;VEGF signaling pathway;GnRH signaling pathway;Progesterone-mediated oocyte maturation;Toll-like receptor signaling pathway;T cell receptor signaling pathway;Fc epsilon RI signaling pathway;Leukocyte transendothelial migration;Amyotrophic lateral sclerosis (ALS);Epithelial cell signaling in Helicobacter pylori infection
FUS3	inhibit phosphorylation	YLR133W	CKI1	_T(ph)ISIESDVSNITDDDDLR_	1.8482	0.0398	NEK6	Glycerophospholipid metabolism;Glycine	FUS3 inhibit phosphorylation YLR133W CKI1 _T(ph)ISIESDVSNITDDDDLR_
FUS3	inhibit phosphorylation	YLR177W	YLR177W	_RNT(ph)QPVLNLHPAAAPTNDAGLAVVDGK_	2.3974	0.0078229	PKA
FUS3	inhibit phosphorylation	YLR227W-B	YLR227W-B	_AHNVST(ph)SNNSPSTDNDSISK_	2.02	0.027066
FUS3	inhibit phosphorylation	YLR227W-B	YLR227W-B	_AHNVSTSNNSPS(ph)TDNDSISK_	2.6045	0.0039692	FHA1 Rad53p
FUS3	inhibit phosphorylation	YLR257W	YLR257W	_GES(ph)YQSAEQEIDHTAPEKSEK_	4.0212	4.8e-05	PKD
FUS3	inhibit phosphorylation	YLR257W	YLR257W	_NKS(ph)INSESFSSPSLR_	3.3479	0.00036928	CAMK2
FUS3	inhibit phosphorylation	YLR314C	CDC3	_QLELSINSAS(ph)PNVNHS(ph)PVPTK_	2.7201	0.0027239
FUS3	inhibit phosphorylation	YMR196W	YMR196W	_S(ph)SVATTASTESSEQGPK_	4.889	4.08e-06
FUS3	inhibit phosphorylation	YNL074C	MLF3	_SNSNNS(ph)NPS(ph)FIFER_	2.4527	0.0065247	CK1
FUS3	inhibit phosphorylation	YNL074C	MLF3	_SNSNNS(ph)NPSFIFER_	2.5557	0.0046558	CK1
FUS3	inhibit phosphorylation	YNL118C	DCP2	_NPISSTVSSNQQS(ph)PK_	1.8267	0.042933	CDK1
FUS3	inhibit phosphorylation	YNL197C	WHI3	_FMQQPQPEHM(ox)YPVNQS(ph)NTPQKVPPAR_	1.9318	0.036113
FUS3	inhibit phosphorylation	YNL197C	WHI3	_RPS(ph)LLSQR_	3.6098	0.00016482	AURORA-A
FUS3	inhibit phosphorylation	YNL277W	MET2	_RS(ph)PSIAQQQK_	1.9652	0.032384	CAMK2	Sulfur metabolism;Methionine metabolism
FUS3	inhibit phosphorylation	YNR019W	ARE2	_S(ph)SPDAVDSVGK_	2.1189	0.019563	PKA	Biosynthesis of steroids
FUS3	inhibit phosphorylation	YOL060C	MAM3	_AADQADESSPLLS(ph)PSNSNHPSEHPQQDLNNK_	2.4307	0.0070127	GSK3
FUS3	inhibit phosphorylation	YOR198C	BFR1	_KVVADDLVLVT(ph)PK_	3.8673	7.58e-05	CDK2
FUS3	inhibit phosphorylation	YOR220W	RCN2	_LSTDSKPFSYQEPLPKLS(ph)R_	2.1681	0.016638	GSK3
FUS3	inhibit phosphorylation	YOR220W	RCN2	_NKPLLSINT(ph)DPGVTGVDSSSLNK_	4.0794	4.05e-05	CK1
FUS3	inhibit phosphorylation	YOR220W	RCN2	_S(ph)RSTDDAVSLQDNNLALLEDHR_	2.0082	0.02813
FUS3	inhibit phosphorylation	YOR220W	RCN2	_SRS(ph)TDDAVSLQDNNLALLEDHR_	2.0784	0.022349	CAMK2
FUS3	inhibit phosphorylation	YOR273C	TPO4	_T(ph)TVTIT(ph)ILRPLK_	15.443	4.26e-15
FUS3	inhibit phosphorylation	YOR276W	CAF20	_KKGSGEDDEEETET(ph)TPTSTVPVATIAQETLK_	1.7962	0.047773
FUS3	inhibit phosphorylation	YPL058C	PDR12	_HLS(ph)NILSNEEGIER_	2.1277	0.019005	CHK1/2
FUS3	inhibit phosphorylation	YPL070W	MUK1	_ILIVGTSVSS(ph)PNK_	1.8295	0.042511	ERK/MAPK
FUS3	inhibit phosphorylation	YPL081W	RPS9A	_KAEAS(ph)GEAADEADEADEE_	2.1554	0.017347		Ribosome
FUS3	inhibit phosphorylation	YPR070W	MED1	_HGS(ph)VVEASR_	2.3264	0.0098802	CAMK2
FUS3	promote phosphorylation	YAL038W	CDC19	_RTS(ph)IIGTIGPK_	0.28206	1.66e-05	AURORA-A	Glycolysis / Gluconeogenesis;Pyruvate metabolism;Carbon fixation in photosynthetic organisms;Purine metabolism;Type II diabetes mellitus
FUS3	promote phosphorylation	YAR002W	NUP60	_S(ph)RSNLSQENDNEGK_	0.5174	0.01357
FUS3	promote phosphorylation	YAR028W	YAR028W	_EVNSGSHSDSSSNSAEDTQS(ph)PVSAGK_	0.52536	0.015362
FUS3	promote phosphorylation	YBL047C	EDE1	_ANSNEDGESVSSIQES(ph)PK_	0.4552	0.004406	CDK1
FUS3	promote phosphorylation	YBR189W	RPS9B	_KAEAS(ph)GEAAEEAEDEE_	0.62784	0.038529		Ribosome
FUS3	promote phosphorylation	YCL012C	YCL012C	_NFDIIS(ph)ENS(ph)NDVR_	0.55203	0.022633
FUS3	promote phosphorylation	YCL012C	YCL012C	_NFDIISENS(ph)NDVR_	0.53634	0.018111	CK1
FUS3	promote phosphorylation	YCR021C	HSP30	_EAVPES(ph)PR_	0.50978	0.012007	ERK/MAPK
FUS3	promote phosphorylation	YDL132W	CDC53	_ITSLY(ph)ALIR_	0.077298	5.56e-17	ALK	Ubiquitin mediated proteolysis;Wnt signaling pathway;TGF-beta signaling pathway;Cell cycle;Cell cycle - yeast
FUS3	promote phosphorylation	YDL195W	SEC31	_APS(ph)SVSMVSPPPLHK_	0.55602	0.0239	CHK1/2
FUS3	promote phosphorylation	YDR060W	MAK21	_EALALGAS(ph)EEDLK_	0.46823	0.0057202	NEK6
FUS3	promote phosphorylation	YDR119W	VBA4	_IDDSPQDEVNS(ph)IK_	0.62679	0.038037
FUS3	promote phosphorylation	YDR345C	HXT3	_MNS(ph)TPDLISPQK_	0.1289	1.41e-11
FUS3	promote phosphorylation	YDR345C	HXT3	_MNST(ph)PDLISPQK_	0.11776	1.89e-12	Polo box
FUS3	promote phosphorylation	YDR454C	GUK1	_RLS(ph)AAQAELAYAETGAHDK_	0.38324	0.00076268	PKD	Purine metabolism
FUS3	promote phosphorylation	YEL046C	GLY1	_S(ph)MGAPIGSVLVGNLK_	0.42565	0.00082781	NEK6	Glycine	FUS3 promote phosphorylation YEL046C GLY1 _S(ph)MGAPIGSVLVGNLK_
FUS3	promote phosphorylation	YER052C	HOM3	_KGES(ph)TPPHPPENLSSSFY(ph)EK_	0.54337	0.020047	EGFR	Glycine	FUS3 promote phosphorylation YER052C HOM3 _KGES(ph)TPPHPPENLSSSFY(ph)EK_
FUS3	promote phosphorylation	YER109C	FLO8	_(ca)VS(ph)AS(ph)S(ph)PLSIATPRSGDAQK_	0.02209	4.54e-35	CK1
FUS3	promote phosphorylation	YER122C	GLO3	_AIS(ph)SDQLFGR_	0.55761	0.024419
FUS3	promote phosphorylation	YFR024C-A	LSB3	_FTAPTS(ph)PSTSSPK_	0.35542	0.00032365	WW GroupIV
FUS3	promote phosphorylation	YGL009C	LEU1	_DQDQSS(ph)PKVEVTS(ph)EDEK_	0.21954	3.67e-07	CK2	Valine	FUS3 promote phosphorylation YGL009C LEU1 _DQDQSS(ph)PKVEVTS(ph)EDEK_
FUS3	promote phosphorylation	YGL009C	LEU1	_EFEYKDQDQSS(ph)PK_	0.28716	2.13e-05	Polo box	Valine	FUS3 promote phosphorylation YGL009C LEU1 _EFEYKDQDQSS(ph)PK_
FUS3	promote phosphorylation	YGL009C	LEU1	_VEVT(ph)SEDEKELESAAYDHAEPVQPEDAPQDIANDELK_	0.37286	0.00056171	FHA1 Rad53p	Valine	FUS3 promote phosphorylation YGL009C LEU1 _VEVT(ph)SEDEKELESAAYDHAEPVQPEDAPQDIANDELK_
FUS3	promote phosphorylation	YGR056W	RSC1	_(ca)VNS(ph)S(ph)STIRLPTLKQT(ph)K_	0.0040455	1.21e-70	CHK1
FUS3	promote phosphorylation	YGR097W	ASK10	_(ca)SDYFSSRPS(ph)QTLTPMGNK_	0.31158	1.06e-05	PKA
FUS3	promote phosphorylation	YGR149W	YGR149W	_SRS(ph)FLQLEDFK_	0.63095	0.040018	CHK1/2
FUS3	promote phosphorylation	YGR186W	TFG1	_ENESPVKKEEDS(ph)DTLSK_	0.4161	0.0018269	GSK3	Basal transcription factors
FUS3	promote phosphorylation	YGR267C	FOL2	_HET(ph)PLNIRPTS(ph)PYTLNPPVER_	0.63074	0.039915	WW GroupIV	Folate biosynthesis
FUS3	promote phosphorylation	YHR030C	SLT2	_GYSENPVENSQFLT(ph)EY(ph)VATR_	0.63096	0.040019		MAPK signaling pathway;MAPK signaling pathway - yeast;Gap junction;GnRH signaling pathway
FUS3	promote phosphorylation	YHR099W	TRA1	_KEDINDS(ph)PDVEMTESDKVVK_	0.60349	0.04299
FUS3	promote phosphorylation	YIL045W	PIG2	_SKS(ph)LPIT(ph)PK_	0.54421	0.020289	14-3-3 binding
FUS3	promote phosphorylation	YIR003W	AIM21	_IFQNPT(ph)DEESTTSLNEK_	0.64177	0.045492	CK2
FUS3	promote phosphorylation	YIR003W	AIM21	_SNNEVTEHSDS(ph)EDLTEKQK_	0.10267	7.68e-14
FUS3	promote phosphorylation	YJL005W	CYR1	_EAT(ph)TPTIETPIS(ph)CKPSLFR_	0.47717	0.0067856	GSK3	Purine metabolism
FUS3	promote phosphorylation	YJL005W	CYR1	_EATT(ph)PTIETPIS(ph)CKPSLFR_	0.41691	0.0018636	FHA2 Rad53p	Purine metabolism
FUS3	promote phosphorylation	YJL076W	NET1	_S(ph)QSSIADNNGSPVK_	0.40613	0.0014216	NEK6	Cell cycle - yeast
FUS3	promote phosphorylation	YJL076W	NET1	_SQS(ph)SIADNNGSPVK_	0.42644	0.0023414	CHK1/2	Cell cycle - yeast
FUS3	promote phosphorylation	YJL080C	SCP160	_DLPSLGS(ph)NAAFANVK_	0.57009	0.028769	CK1
FUS3	promote phosphorylation	YJL082W	IML2	_S(ph)RTNDS(ph)SLLPGYMDSATLLHPGK_	0.53328	0.017311	NEK6
FUS3	promote phosphorylation	YJR002W	MPP10	_HSS(ph)PDPYGINDK_	0.62989	0.039505	Polo box
FUS3	promote phosphorylation	YKL171W	YKL171W	_VFLCDFGM(ox)S(ph)CHFDEKHVYR_	0.028719	1.05e-30
FUS3	promote phosphorylation	YKL201C	MNN4	_(ca)AM(ox)WKDLS(ph)KSMNQTTLDQVTK_	0.015159	7.35e-42	CHK1
FUS3	promote phosphorylation	YLL048C	YBT1	_GLFGEDELVKS(ph)SILSR_	0.5456	0.020693	NEK6
FUS3	promote phosphorylation	YLR107W	REX3	_NS(ph)LSGQSYKFNMSILLR_	0.088278	1.81e-15	AURORA
FUS3	promote phosphorylation	YLR272C	YCS4	_(ca)LQTQLS(ph)Y(ph)LIS(ph)SSLS(ph)NLS(ph)K_	0.17023	4.05e-09	GSK3	Cell cycle - yeast
FUS3	promote phosphorylation	YLR335W	NUP2	_ADGTGEAQVDNS(ph)PTTESNSR_	0.58245	0.033585
FUS3	promote phosphorylation	YLR369W	SSQ1	_KVIGIDLGT(ph)T(ph)NS(ph)AVAYIR_	0.25268	3.36e-06
FUS3	promote phosphorylation	YLR429W	CRN1	_SAS(ph)SSSTINHVLK_	0.41039	0.0015845
FUS3	promote phosphorylation	YLR429W	CRN1	_SASSSS(ph)TINHVLKEDNSINK_	0.56237	0.02602	CK1
FUS3	promote phosphorylation	YML035C	AMD1	_KIGDEQAGVVVDDETPPLEQQDS(ph)HESLAADSR_	0.231	8.35e-07		Purine metabolism
FUS3	promote phosphorylation	YNL015W	PBI2	_HNDVIENVEEDKEVHT(ph)N_	0.48895	0.0084142
FUS3	promote phosphorylation	YNL098C	RAS2	_NGEGFLLVYSITS(ph)K_	0.00093327	1.15e-111	CK1
FUS3	promote phosphorylation	YNL121C	TOM70	_FGDIDTATATPT(ph)ELSTQPAK_	0.49843	0.0099307	FHA KAPP
FUS3	promote phosphorylation	YNL175C	NOP13	_KSGASEKDAQGEES(ph)TINT(ph)PTGDESGEVVK_	0.61018	0.046308
FUS3	promote phosphorylation	YNL175C	NOP13	_SGASEKDAQGEES(ph)TINT(ph)PTGDESGEVVKK_	0.52774	0.015929
FUS3	promote phosphorylation	YNL175C	NOP13	_SGASEKDAQGEEST(ph)INT(ph)PTGDESGEVVKK_	0.45643	0.0045193	PLK1
FUS3	promote phosphorylation	YNL248C	RPA49	_NRIDSDKLTDS(ph)AIDIVDSVR_	0.34203	0.00020481	NEK6	RNA polymerase
FUS3	promote phosphorylation	YNR062C	YNR062C	_(ca)S(ph)IAQDRGIVFK_	0.0080629	1.18e-54
FUS3	promote phosphorylation	YOL059W	GPD2	_RS(ph)DSAVSIVHLK_	0.16758	3e-09	PKA	Glycerophospholipid metabolism
FUS3	promote phosphorylation	YOL059W	GPD2	_SDS(ph)AVS(ph)IVHLK_	0.54929	0.012486	CK1	Glycerophospholipid metabolism
FUS3	promote phosphorylation	YOL060C	MAM3	_AADQADESSPLLSPS(ph)NSNHPSEHPQQDLNNK_	0.55192	0.013043	NEK6
FUS3	promote phosphorylation	YOL109W	ZEO1	_LEETKES(ph)LQNK_	0.58877	0.036246	AURORA
FUS3	promote phosphorylation	YOR046C	DBP5	_LADIQADPNS(ph)PLYSAK_	0.42721	0.0023839	WW GroupIV	Folate biosynthesis
FUS3	promote phosphorylation	YOR052C	YOR052C	_S(ph)DSGTVLGAIPLNSR_	0.54655	0.020971
FUS3	promote phosphorylation	YOR153W	PDR5	_NTKVGNDIVRGVS(ph)GGER_	0.031715	3.89e-29	PKD	ABC transporters
FUS3	promote phosphorylation	YOR216C	RUD3	_M(ox)STDPEADGIVASPDDEGKDLS(ph)EGVDKQK_	0.6147	0.048648
FUS3	promote phosphorylation	YOR229W	WTM2	_S(ph)AATPNPEYGDAFQDVEGKPLRPK_	0.59866	0.040692
FUS3	promote phosphorylation	YOR267C	HRK1	_STS(ph)TVNLNNHYR_	0.61362	0.032212	CK1
FUS3	promote phosphorylation	YPL061W	ALD6	_SVAVDSS(ph)ESNLKK_	0.60238	0.042454
KSP1	inhibit phosphorylation	YBL032W	HEK2	_KLEAAEGDATVVT(ph)ER_	3.4028	0.018291	FHA KAPP
KSP1	inhibit phosphorylation	YBL067C	UBP13	_KKEELPIADDLDTAIDDSFVS(ph)NTPIK_	2.7758	0.041463	CK1
KSP1	inhibit phosphorylation	YBR189W	RPS9B	_KAEAS(ph)GEAAEEAEDEE_	3.7569	0.010077		Ribosome
KSP1	inhibit phosphorylation	YDL042C	SIR2	_VQDLGS(ph)AISVTNVEDPLAKK_	11.299	1.39e-05
KSP1	inhibit phosphorylation	YDL051W	LHP1	_RNS(ph)FAVIEFTPEVLDR_	6.0467	0.00097901	PKA	Systemic lupus erythematosus
KSP1	inhibit phosphorylation	YDL131W	LYS21	_DFHAELS(ph)TPLLKPVNK_	2.6429	0.049668		Pyruvate metabolism;Lysine biosynthesis
KSP1	inhibit phosphorylation	YDL135C	RDI1	_NLDAEDES(ph)LAK_	3.3866	0.016058	PLK1
KSP1	inhibit phosphorylation	YDL182W	LYS20	_(ca)NFHAEVST(ph)PQVLSAK_	5.5976	0.0015308	ERK/MAPK	Pyruvate metabolism;Lysine biosynthesis
KSP1	inhibit phosphorylation	YDL182W	LYS20	_KNDS(ph)DVPELATIPAAK_	4.7171	0.0038843		Pyruvate metabolism;Lysine biosynthesis
KSP1	inhibit phosphorylation	YDL182W	LYS20	_NFHAEVS(ph)TPQVLSAK_	5.8667	0.0011687		Pyruvate metabolism;Lysine biosynthesis
KSP1	inhibit phosphorylation	YDL225W	SHS1	_KNDTYTDLASIAS(ph)GRD_	3.2753	0.018543	CK1
KSP1	inhibit phosphorylation	YDR001C	NTH1	_RGS(ph)EDDTYSSSQGNR_	3.42	0.017899	PKA	Starch and sucrose metabolism
KSP1	inhibit phosphorylation	YDR037W	KRS1	_KKT(ph)DLFADLDPSQYFETR_	5.057	0.0026869		Lysine biosynthesis;Aminoacyl-tRNA biosynthesis
KSP1	inhibit phosphorylation	YDR037W	KRS1	_KTDLFADLDPSQY(ph)FETR_	2.6257	0.044541		Lysine biosynthesis;Aminoacyl-tRNA biosynthesis
KSP1	inhibit phosphorylation	YDR080W	VPS41	_TIDESNS(ph)ISDENNVDNKR_	3.3145	0.017624
KSP1	inhibit phosphorylation	YDR135C	YCF1	_RASDAT(ph)LGSIDFGDDENIAK_	2.8938	0.035396	PLK1
KSP1	inhibit phosphorylation	YDR170C	SEC7	_S(ph)NNTSFFDVWGK_	3.4052	0.01568	CK1
KSP1	inhibit phosphorylation	YDR310C	SUM1	_TAGDDGALDQTENTSIS(ph)PK_	2.7074	0.045487	CDK2
KSP1	inhibit phosphorylation	YDR365W-B	YDR365W-B	_(ac)M(ox)ESQQLSQHS(ph)PISHGSACASVTSK_	3.6791	0.011096	CK1
KSP1	inhibit phosphorylation	YDR382W	RPP2B	_INELLS(ph)SLEGK_	2.5799	0.047495	CK2	Ribosome
KSP1	inhibit phosphorylation	YDR418W	RPL12A	_IGPLGLS(ph)PK_	3.342	0.017008	CDK2	Ribosome
KSP1	inhibit phosphorylation	YDR443C	SSN2	_DFS(ph)PNFTGIDK_	2.5459	0.049825
KSP1	inhibit phosphorylation	YDR507C	GIN4	_FLGS(ph)SFNIDK_	3.1236	0.022624		Cell cycle - yeast
KSP1	inhibit phosphorylation	YEL046C	GLY1	_S(ph)ESTEVDVDGNAIR_	4.338	0.0059462		Glycine	KSP1 inhibit phosphorylation YEL046C GLY1 _S(ph)ESTEVDVDGNAIR_
KSP1	inhibit phosphorylation	YEL046C	GLY1	_SES(ph)TEVDVDGNAIR_	3.7774	0.011509	PKD	Glycine	KSP1 inhibit phosphorylation YEL046C GLY1 _SES(ph)TEVDVDGNAIR_
KSP1	inhibit phosphorylation	YEL046C	GLY1	_SEST(ph)EVDVDGNAIR_	3.7555	0.011818	FHA1 Rad53p	Glycine	KSP1 inhibit phosphorylation YEL046C GLY1 _SEST(ph)EVDVDGNAIR_
KSP1	inhibit phosphorylation	YER026C	CHO1	_DENDGY(ph)ASDEVGGTLS(ph)R_	2.7463	0.043148		Glycerophospholipid metabolism;Glycine	KSP1 inhibit phosphorylation YER026C CHO1 _DENDGY(ph)ASDEVGGTLS(ph)R_
KSP1	inhibit phosphorylation	YER083C	GET2	_T(ph)T(ph)PPASVHSATPDIK_	3.2782	0.018473
KSP1	inhibit phosphorylation	YFL005W	SEC4	_EGNISINS(ph)GSGNSSK_	2.8729	0.03167	CK1
KSP1	inhibit phosphorylation	YGL093W	SPC105	_M(ox)S(ph)PITFSDVDNK_	3.0213	0.025923
KSP1	inhibit phosphorylation	YGL173C	KEM1	_KGEIKPSSGTNSTECQS(ph)PK_	3.7551	0.011824	CDK1
KSP1	inhibit phosphorylation	YGR048W	UFD1	_APKS(ph)PEVIEID_	4.6813	0.0034032	WW GroupIV
KSP1	inhibit phosphorylation	YGR093W	YGR093W	_RPLETETENS(ph)FDGDK_	5.0033	0.0028459	PLK1
KSP1	inhibit phosphorylation	YGR167W	CLC1	_EAEILGDEFKTEQDDILETEAS(ph)PAKDDDEIR_	3.3265	0.017351	CDK2
KSP1	inhibit phosphorylation	YHR146W	CRP1	_REST(ph)EGVLDGSK_	2.8726	0.036411	PKA
KSP1	inhibit phosphorylation	YIL106W	MOB1	_WNTANAANNAGSVS(ph)PTK_	3.6802	0.01108	CDK2	Cell cycle - yeast
KSP1	inhibit phosphorylation	YJL082W	IML2	_TNDS(ph)SLLPGYMDSATLLHPGK_	4.2795	0.0063592
KSP1	inhibit phosphorylation	YJR001W	AVT1	_FTNNDM(ox)DS(ph)IVVK_	2.7943	0.035264
KSP1	inhibit phosphorylation	YJR002W	MPP10	_HSS(ph)PDPYGINDK_	2.5672	0.048353	Polo box
KSP1	inhibit phosphorylation	YJR076C	CDC11	_T(ph)EALSGESVAAESIRPNLTK_	17.243	4.1e-07	CAMK2
KSP1	inhibit phosphorylation	YJR076C	CDC11	_TEALS(ph)GESVAAESIRPNLTK_	70.709	6.8e-14	CK1
KSP1	inhibit phosphorylation	YJR076C	CDC11	_TEALSGES(ph)VAAESIRPNLTK_	39.086	9.92e-11	CK1
KSP1	inhibit phosphorylation	YKL054C	DEF1	_KTES(ph)PLENVAELKK_	4.2887	0.0062922	PKD
KSP1	inhibit phosphorylation	YKL054C	DEF1	_T(ph)ESPLENVAELKK_	3.9251	0.0096348
KSP1	inhibit phosphorylation	YKL060C	FBA1	_DY(ph)IM(ox)SPVGNPEGPEKPNKK_	3.0622	0.024546		Glycolysis / Gluconeogenesis;Pentose phosphate pathway;Fructose and mannose metabolism;Carbon fixation in photosynthetic organisms
KSP1	inhibit phosphorylation	YKL060C	FBA1	_DYIM(ox)S(ph)PVGNPEGPEKPNKK_	3.2651	0.018792		Glycolysis / Gluconeogenesis;Pentose phosphate pathway;Fructose and mannose metabolism;Carbon fixation in photosynthetic organisms
KSP1	inhibit phosphorylation	YKR060W	UTP30	_NEDLS(ph)DIKL_	3.1069	0.023132
KSP1	inhibit phosphorylation	YLL021W	SPA2	_KPASFLNDVEEEES(ph)PVKPLK_	2.6586	0.042544	CDK2
KSP1	inhibit phosphorylation	YLL024C	SSA2	_NQLESIAYS(ph)LK_	4.2223	0.0057577	CK1	MAPK signaling pathway;Antigen processing and presentation
KSP1	inhibit phosphorylation	YLR138W	NHA1	_M(ox)DT(ph)QM(ox)T(ph)LSGDEGEAEEGGGRK_	4.0525	0.0070396	CHK1/2
KSP1	inhibit phosphorylation	YLR196W	PWP1	_ATLEEAEGES(ph)GVEDDAATGSSNK_	2.7351	0.04381	CK2
KSP1	inhibit phosphorylation	YLR323C	CWC24	_RPS(ph)DDNELVLNMSGK_	2.7019	0.045824	PKA
KSP1	inhibit phosphorylation	YLR330W	CHS5	_DATESVAVEPS(ph)NEDVKPEEK_	3.2382	0.022557
KSP1	inhibit phosphorylation	YML034W	SRC1	_HLNLLSS(ph)DSEIEQDYQK_	3.0045	0.026516	CK2
KSP1	inhibit phosphorylation	YML057W	CMP2	_SEATPQPATSAS(ph)PK_	3.176	0.021115	CDK1	MAPK signaling pathway;Wnt signaling pathway;VEGF signaling pathway;Calcium signaling pathway;Apoptosis;Natural killer cell mediated cytotoxicity;T cell receptor signaling pathway;B cell receptor signaling pathway;Long-term potentiation;Axon guidance;Alzheimer's disease;Amyotrophic lateral sclerosis (ALS)
KSP1	inhibit phosphorylation	YML093W	UTP14	_VQT(ph)LSDVENEEKENIDSEALK_	2.9167	0.029842	CK2
KSP1	inhibit phosphorylation	YMR240C	CUS1	_HTAEDELEDTPS(ph)DGIEEHLSAR_	2.6761	0.047462
KSP1	inhibit phosphorylation	YNL118C	DCP2	_NPISSTVSS(ph)NQQSPK_	2.8689	0.03659	GSK3
KSP1	inhibit phosphorylation	YNL118C	DCP2	_NPISSTVSSNQQS(ph)PK_	3.0876	0.027411	CDK1
KSP1	inhibit phosphorylation	YNL166C	BNI5	_Y(ph)DSPVSSPITSASELGSIAK_	2.8891	0.035618	EGFR
KSP1	inhibit phosphorylation	YNL180C	RHO5	_YAIYEPES(ph)PNQK_	2.5682	0.048287	ERK/MAPK
KSP1	inhibit phosphorylation	YOL059W	GPD2	_SDS(ph)AVS(ph)IVHLK_	2.7112	0.039544	CK1	Glycerophospholipid metabolism
KSP1	inhibit phosphorylation	YOL109W	ZEO1	_EQAEAS(ph)IDNLK_	3.3448	0.016946	PLK1
KSP1	inhibit phosphorylation	YOL109W	ZEO1	_NEAT(ph)PEAEQVKK_	4.317	0.0051556	FHA KAPP
KSP1	inhibit phosphorylation	YOR042W	CUE5	_VVAETTYIDT(ph)PDT(ph)ETK_	3.9602	0.0092396
KSP1	inhibit phosphorylation	YOR153W	PDR5	_M(ox)LQESS(ph)EEES(ph)DTYGEIGLSK_	2.6716	0.047758	CK2	ABC transporters
KSP1	inhibit phosphorylation	YOR175C	ALE1	_DISASS(ph)PNLGGILK_	3.0008	0.026647	Polo box
KSP1	inhibit phosphorylation	YOR198C	BFR1	_VVADDLVLVT(ph)PK_	5.2229	0.0018861	CDK2
KSP1	inhibit phosphorylation	YOR217W	RFC1	_KMPVSNVIDVSET(ph)PEGEK_	5.0739	0.0026388		DNA replication;Nucleotide excision repair;Mismatch repair
KSP1	inhibit phosphorylation	YOR220W	RCN2	_GGS(ph)SLSPDKSSLES(ph)PTM(ox)LK_	4.708	0.0033032	CK1
KSP1	inhibit phosphorylation	YOR220W	RCN2	_NKPLLS(ph)INTDPGVTGVDSSSLNK_	3.5556	0.015108
KSP1	inhibit phosphorylation	YOR220W	RCN2	_NKPLLSINT(ph)DPGVTGVDSSSLNK_	3.2771	0.021459	CK1
KSP1	inhibit phosphorylation	YOR276W	CAF20	_KKGS(ph)GEDDEEETETTPTSTVPVATIAQETLK_	2.6209	0.04484
KSP1	inhibit phosphorylation	YPL049C	DIG1	_VNDSYDS(ph)PLSGTASTGK_	3.4233	0.015321	CK1	MAPK signaling pathway - yeast
KSP1	inhibit phosphorylation	YPL058C	PDR12	_(ac)SST(ph)DEHIEK_	3.566	0.012782
KSP1	inhibit phosphorylation	YPL058C	PDR12	_HLSNILS(ph)NEEGIER_	3.4782	0.016639	CK2
KSP1	inhibit phosphorylation	YPL081W	RPS9A	_KAEAS(ph)GEAADEADEADEE_	3.0337	0.025498		Ribosome
KSP1	inhibit phosphorylation	YPR137C-B	YPR137C-B	_EVHTNQDPLDVS(ph)ASK_	3.3102	0.020571	NEK6
KSP1	inhibit phosphorylation	YPR137C-B	YPR137C-B	_EVHTNQDPLDVSASKT(ph)EECEK_	2.8097	0.039612
KSP1	inhibit phosphorylation	YPR156C	TPO3	_S(ph)LQDM(ox)GVSSK_	3.311	0.017704
KSP1	promote phosphorylation	Q0060	AI3	_KINRNY(ph)VLWT(ph)IHDLK_	0.0013459	1.08e-26	FHA1 Rad53p
KSP1	promote phosphorylation	YAL022C	FUN26	_KPILAVPEPALADT(ph)HSEEISR_	0.23787	0.0094654	CK2
KSP1	promote phosphorylation	YAL038W	CDC19	_RTS(ph)IIGTIGPK_	0.35123	0.042438	AURORA-A	Glycolysis / Gluconeogenesis;Pyruvate metabolism;Carbon fixation in photosynthetic organisms;Purine metabolism;Type II diabetes mellitus
KSP1	promote phosphorylation	YAL038W	CDC19	_T(ph)SIIGTIGPK_	0.28288	0.019251	NIMA	Glycolysis / Gluconeogenesis;Pyruvate metabolism;Carbon fixation in photosynthetic organisms;Purine metabolism;Type II diabetes mellitus
KSP1	promote phosphorylation	YBL051C	PIN4	_SLS(ph)GLDLQNQNK_	0.33435	0.035781	CHK1/2
KSP1	promote phosphorylation	YBR025C	OLA1	_ST(ph)FFQAITR_	0.1644	0.0030713
KSP1	promote phosphorylation	YBR054W	YRO2	_KAQEEEEDVATDS(ph)E_	0.29442	0.032168
KSP1	promote phosphorylation	YBR068C	BAP2	_ETSPDSIS(ph)IR_	0.251	0.018148
KSP1	promote phosphorylation	YCR021C	HSP30	_ASGETAIHEPEPEAEQAVEDT(ph)A_	0.03318	1.08e-07
KSP1	promote phosphorylation	YDL160C	DHH1	_GSINNNFNT(ph)NNNSNTDLDRDWK_	0.22775	0.012476		Folate biosynthesis
KSP1	promote phosphorylation	YDR005C	MAF1	_RDS(ph)NSFWEQK_	0.29653	0.032963	PKA/AKT
KSP1	promote phosphorylation	YDR037W	KRS1	_KTDLFADLDPS(ph)QYFETR_	0.14904	0.001926	NEK6	Lysine biosynthesis;Aminoacyl-tRNA biosynthesis
KSP1	promote phosphorylation	YDR091C	RLI1	_IADAT(ph)EDLQNDSASR_	0.20718	0.0084986	FHA2 Rad53p
KSP1	promote phosphorylation	YDR171W	HSP42	_DKS(ph)EAPKEEAGETNK_	0.29638	0.032906
KSP1	promote phosphorylation	YDR171W	HSP42	_KS(ph)SSFAHLQAPS(ph)PIPDPLQVSKPETR_	0.19955	0.004294
KSP1	promote phosphorylation	YDR432W	NPL3	_NLPEGCS(ph)WQDLK_	0.28902	0.030182
KSP1	promote phosphorylation	YER052C	HOM3	_T(ph)NTSNQFEHAIDER_	0.28459	0.028603	CK1	Glycine	KSP1 promote phosphorylation YER052C HOM3 _T(ph)NTSNQFEHAIDER_
KSP1	promote phosphorylation	YER083C	GET2	_TTPPAS(ph)VHSAT(ph)PDIK_	0.12888	0.00092915	CK1
KSP1	promote phosphorylation	YER176W	ECM32	_LIYEEGEPLT(ph)R_	0.33593	0.049643
KSP1	promote phosphorylation	YFL014W	HSP12	_GKDNAEGQGES(ph)LADQAR_	0.17648	0.0042466
KSP1	promote phosphorylation	YFL021W	GAT1	_RNPSPSIVKPGS(ph)R_	0.26144	0.021111	PKD
KSP1	promote phosphorylation	YFR014C	CMK1	_VCSS(ph)DSDLPGSDIK_	0.28453	0.028582
KSP1	promote phosphorylation	YFR017C	YFR017C	_ERES(ph)SIGEHAPGAER_	0.33498	0.049199	PKA
KSP1	promote phosphorylation	YFR017C	YFR017C	_ERESS(ph)IGEHAPGAER_	0.22016	0.010899	PKA/AKT
KSP1	promote phosphorylation	YFR017C	YFR017C	_RST(ph)NYM(ox)DALNSR_	0.21785	0.010444	PKA
KSP1	promote phosphorylation	YFR053C	HXK1	_KGS(ph)M(ox)ADVPK_	0.214	0.0059332	PKA	Glycolysis / Gluconeogenesis;Fructose and mannose metabolism;Galactose metabolism;Starch and sucrose metabolism;Aminosugars metabolism;Streptomycin biosynthesis;Insulin signaling pathway;Type II diabetes mellitus
KSP1	promote phosphorylation	YGL008C	PMA1	_TDTSSSSSSSSASS(ph)VSAHQPTQEKPAK_	0.21985	0.010836	CK1	Oxidative phosphorylation
KSP1	promote phosphorylation	YGL009C	LEU1	_DQDQS(ph)SPKVEVTSEDEK_	0.33477	0.03594		Valine	KSP1 promote phosphorylation YGL009C LEU1 _DQDQS(ph)SPKVEVTSEDEK_
KSP1	promote phosphorylation	YGL009C	LEU1	_DQDQSS(ph)PKVEVTSEDEK_	0.31283	0.028169	Polo box	Valine	KSP1 promote phosphorylation YGL009C LEU1 _DQDQSS(ph)PKVEVTSEDEK_
KSP1	promote phosphorylation	YGL061C	DUO1	_(ca)S(ph)T(ph)NS(ph)ILDSWINIHS(ph)QAGYIHK_	0.00073996	2.39e-31
KSP1	promote phosphorylation	YGR162W	TIF4631	_LKETSDSTST(ph)S(ph)TPTPTPSTNDSK_	0.31427	0.040048	CK1
KSP1	promote phosphorylation	YGR178C	PBP1	_S(ph)GSNIS(ph)QGQSSTGHTTR_	0.30722	0.037145	CK1
KSP1	promote phosphorylation	YGR178C	PBP1	_S(ph)GSNISQGQSSTGHTTR_	0.33652	0.049918	PKA
KSP1	promote phosphorylation	YGR250C	YGR250C	_YFDS(ph)VRST(ph)PVAEK_	0.083613	8.06e-05
c("KSP1"	"KSP1")	c("promote phosphorylation"	"promote phosphorylation")	c("YGR267C"	"YGR267C")	c("FOL2"	"FOL2")	c("_HET(ph)PLNIRPTS(ph)PYTLNPPVER_"	c(0.24449	0.24449)	c(0.010641	0.010641)	c("PKD"	"WW GroupIV")	c("Folate biosynthesis"	"Folate biosynthesis")	c("KSP1 promote phosphorylation YGR267C FOL2 _HET(ph)PLNIRPTS(ph)PYTLNPPVER_"	"KSP1 promote phosphorylation YGR267C FOL2 _HET(ph)PLNIRPTS(ph)PYTLNPPVER_")
KSP1	promote phosphorylation	YGR280C	PXR1	_SSES(ph)ASNIPDAVNTR_	0.30916	0.037933	CK1
KSP1	promote phosphorylation	YHL007C	STE20	_RAT(ph)PVS(ph)TPVISKPSM(ox)TTTPR_	0.23046	0.013073		MAPK signaling pathway;MAPK signaling pathway - yeast;ErbB signaling pathway;Regulation of actin cytoskeleton;Focal adhesion;Natural killer cell mediated cytotoxicity;T cell receptor signaling pathway;Chemokine signaling pathway;Axon guidance;Renal cell carcinoma;Epithelial cell signaling in Helicobacter pylori infection
KSP1	promote phosphorylation	YIL107C	PFK26	_RYS(ph)VIPTAPPS(ph)AR_	0.20317	0.0078329	AURORA-A	Fructose and mannose metabolism
KSP1	promote phosphorylation	YIL107C	PFK26	_S(ph)SFASDFLSR_	0.28489	0.028709	CK1	Fructose and mannose metabolism
KSP1	promote phosphorylation	YIL107C	PFK26	_SS(ph)FASDFLSR_	0.21217	0.0093777	PKA	Fructose and mannose metabolism
KSP1	promote phosphorylation	YJR076C	CDC11	_TEALSGESVAAESIRPNLT(ph)K_	0.11266	0.0001977
KSP1	promote phosphorylation	YKL035W	UGP1	_(ca)DVTLRGTVIIVCS(ph)DGHK_	0.0014192	2.68e-26		Pentose and glucuronate interconversions;Galactose metabolism;Starch and sucrose metabolism;Nucleotide sugars metabolism
KSP1	promote phosphorylation	YKL140W	TGL1	_RLS(ph)AYLESSK_	0.18891	0.0057385	PKA	Alkaloid biosynthesis II;2	KSP1 promote phosphorylation YKL140W TGL1 _RLS(ph)AYLESSK_
KSP1	promote phosphorylation	YKR098C	UBP11	_FDGSLHEIPNELTKPTNDNS(ph)KEDIVR_	0.27347	0.016852	CK1
KSP1	promote phosphorylation	YLL018C	DPS1	_AVEES(ph)AEPAQVILGEDGKPLSK_	0.34855	0.041343		Alanine and aspartate metabolism;Aminoacyl-tRNA biosynthesis
KSP1	promote phosphorylation	YLL043W	FPS1	_TTGAQTNMESNES(ph)PR_	0.33274	0.035176	CDK1
KSP1	promote phosphorylation	YLR058C	SHM2	_LITSHLVDTDPEVDS(ph)IIKDEIER_	0.27326	0.024777		Methane metabolism;Glycine	KSP1 promote phosphorylation YLR058C SHM2 _LITSHLVDTDPEVDS(ph)IIKDEIER_
KSP1	promote phosphorylation	YLR219W	MSC3	_RLS(ph)TSS(ph)AAPPTSR_	0.10497	0.00030675	PKA/AKT
KSP1	promote phosphorylation	YML100W	TSL1	_S(ph)ATRS(ph)PSAFNR_	0.23299	0.013644	GSK3	Starch and sucrose metabolism
KSP1	promote phosphorylation	YMR291W	YMR291W	_KNS(ph)TFVLDPKPPK_	0.16011	0.001439	PKD
KSP1	promote phosphorylation	YNL015W	PBI2	_HNDVIENVEEDKEVHT(ph)N_	0.21859	0.00653
KSP1	promote phosphorylation	YNL101W	AVT4	_(ca)RAQSTVLNS(ph)NPFYSRK_	0.18975	0.0033778	CK1
KSP1	promote phosphorylation	YNL121C	TOM70	_FGDIDT(ph)ATAT(ph)PTELSTQPAK_	0.12446	0.00035769	FHA KAPP
KSP1	promote phosphorylation	YNL173C	MDG1	_DTSTSADAEAS(ph)EDQNKEPLSK_	0.25936	0.013607
KSP1	promote phosphorylation	YNL212W	VID27	_SSLTAS(ph)ADDLK_	0.31292	0.039484	NEK6
KSP1	promote phosphorylation	YNL231C	PDR16	_NKS(ph)EDDLKPLEEEEK_	0.13005	0.00097355
KSP1	promote phosphorylation	YNL248C	RPA49	_IDSDKLTDS(ph)AIDIVDSVR_	0.2025	0.0045994	NEK6	RNA polymerase
KSP1	promote phosphorylation	YNL267W	PIK1	_SST(ph)PTSPIDLIDPIK_	0.27543	0.025486	PKA/AKT	Inositol phosphate metabolism;Phosphatidylinositol signaling system
KSP1	promote phosphorylation	YOL004W	SIN3	_VT(ph)TPMGTTTVNNNISPSGR_	0.31864	0.030126	PKA	Huntington's disease
KSP1	promote phosphorylation	YOL062C	APM4	_SSSFLGQGDS(ph)TSDFYDNNK_	0.040377	5.16e-07
KSP1	promote phosphorylation	YOR018W	ROD1	_NFVDDS(ph)EEDVIFQR_	0.17061	0.0036432
KSP1	promote phosphorylation	YOR109W	INP53	_S(ph)VSAPAPSTSK_	0.29675	0.033047		Inositol phosphate metabolism;Phosphatidylinositol signaling system
KSP1	promote phosphorylation	YOR205C	GEP3	_(ca)Y(ph)AIPPFIGS(ph)IEIVLK_	0.0040536	3.83e-19
KSP1	promote phosphorylation	YOR260W	GCD1	_DSTAATS(ph)GDKLNELVNSALDSTVINEFM(ox)QHSTR_	0.2142	0.0097498	CK1
KSP1	promote phosphorylation	YOR273C	TPO4	_THT(ph)QPVPASFDR_	0.30206	0.035094	CHK1/2
KSP1	promote phosphorylation	YPL004C	LSP1	_ALLELLDDSPVT(ph)PGEAR_	0.33235	0.03503	WW GroupIV
KSP1	promote phosphorylation	YPL116W	HOS3	_TVEDIT(ph)IDDISR_	0.29238	0.03141	PLK
KSP1	promote phosphorylation	YPL160W	CDC60	_NFDNVPAEEEEIKEET(ph)PAEKDHEDVTK_	0.26174	0.014125		Valine	KSP1 promote phosphorylation YPL160W CDC60 _NFDNVPAEEEEIKEET(ph)PAEKDHEDVTK_
KSP1	promote phosphorylation	YPR093C	ASR1	_(ca)NSM(ox)IFAGELRDKHS(ph)VK_	0.0019333	4.59e-24	AURORA
KSP1	promote phosphorylation	YPR160W	GPH1	_RLT(ph)GFLPQEIK_	0.36207	0.047024	CHK1/2	Starch and sucrose metabolism;Insulin signaling pathway
KSS1	inhibit phosphorylation	YBL004W	UTP20	_S(ph)KS(ph)EELRDAVR_	273.29	3.47e-21	CK2
KSS1	inhibit phosphorylation	YBL067C	UBP13	_KKEELPIADDLDTAIDDSFVS(ph)NTPIK_	2.884	0.038749	CK1
KSS1	inhibit phosphorylation	YBL067C	UBP13	_KKEELPIADDLDTAIDDSFVSNT(ph)PIK_	2.8222	0.041888	CDK2
KSS1	inhibit phosphorylation	YBR189W	RPS9B	_KAEAS(ph)GEAAEEAEDEE_	5.1202	0.0032141		Ribosome
KSS1	inhibit phosphorylation	YCL024W	KCC4	_RIS(ph)DVEVPHFTR_	3.0413	0.031855	PKA
KSS1	inhibit phosphorylation	YDL042C	SIR2	_VQDLGS(ph)AISVTNVEDPLAKK_	2.8989	0.038031
KSS1	inhibit phosphorylation	YDL182W	LYS20	_(ca)NFHAEVST(ph)PQVLSAK_	5.2574	0.0028088	ERK/MAPK	Pyruvate metabolism;Lysine biosynthesis
KSS1	inhibit phosphorylation	YDL182W	LYS20	_KNDS(ph)DVPELATIPAAK_	4.572	0.0056102		Pyruvate metabolism;Lysine biosynthesis
KSS1	inhibit phosphorylation	YDL182W	LYS20	_NFHAEVS(ph)TPQVLSAK_	7.7445	0.00031669		Pyruvate metabolism;Lysine biosynthesis
KSS1	inhibit phosphorylation	YDR001C	NTH1	_RGS(ph)EDDTYSSSQGNR_	4.0112	0.010252	PKA	Starch and sucrose metabolism
KSS1	inhibit phosphorylation	YDR037W	KRS1	_KKT(ph)DLFADLDPSQYFETR_	4.9493	0.0038116		Lysine biosynthesis;Aminoacyl-tRNA biosynthesis
KSS1	inhibit phosphorylation	YDR303C	RSC3	_(ca)KLS(ph)EDGVTDGDGKPIPES(ph)ER_	6.2645	0.0010982
KSS1	inhibit phosphorylation	YDR490C	PKH1	_NRAS(ph)VSSPSISTTS(ph)R_	23.594	6.48e-08	AURORA-A
KSS1	inhibit phosphorylation	YEL046C	GLY1	_S(ph)ESTEVDVDGNAIR_	3.4465	0.019541		Glycine	KSS1 inhibit phosphorylation YEL046C GLY1 _S(ph)ESTEVDVDGNAIR_
KSS1	inhibit phosphorylation	YEL046C	GLY1	_SEST(ph)EVDVDGNAIR_	3.1139	0.029138	FHA1 Rad53p	Glycine	KSS1 inhibit phosphorylation YEL046C GLY1 _SEST(ph)EVDVDGNAIR_
KSS1	inhibit phosphorylation	YER026C	CHO1	_DENDGY(ph)ASDEVGGTLS(ph)R_	3.2035	0.026127		Glycerophospholipid metabolism;Glycine	KSS1 inhibit phosphorylation YER026C CHO1 _DENDGY(ph)ASDEVGGTLS(ph)R_
KSS1	inhibit phosphorylation	YGL173C	KEM1	_KGEIKPSSGTNSTECQS(ph)PK_	2.8828	0.038806	CDK1
KSS1	inhibit phosphorylation	YGR093W	YGR093W	_RPLETETENS(ph)FDGDK_	3.7379	0.01394	PLK1
KSS1	inhibit phosphorylation	YHR117W	TOM71	_RQS(ph)EAFAGQNEDEADLKDDGSVVSGSNK_	3.0756	0.030539	PKA
KSS1	inhibit phosphorylation	YJL082W	IML2	_TNDS(ph)SLLPGYMDSATLLHPGK_	3.392	0.020843
KSS1	inhibit phosphorylation	YKL054C	DEF1	_KTES(ph)PLENVAELKK_	3.9981	0.010403	PKD
KSS1	inhibit phosphorylation	YKL054C	DEF1	_T(ph)ESPLENVAELKK_	3.6945	0.014648
KSS1	inhibit phosphorylation	YKL146W	AVT3	_NPS(ph)NSLQLQGGDITR_	3.2433	0.024899	CHK1/2
KSS1	inhibit phosphorylation	YLR196W	PWP1	_AT(ph)LEEAEGESGVEDDAATGSSNK_	3.1415	0.028172	AURORA
KSS1	inhibit phosphorylation	YLR323C	CWC24	_RPS(ph)DDNELVLNMSGK_	2.6986	0.049031	PKA
KSS1	inhibit phosphorylation	YLR330W	CHS5	_DATESVAVEPS(ph)NEDVKPEEK_	3.3451	0.022039
KSS1	inhibit phosphorylation	YNL118C	DCP2	_NPISSTVSS(ph)NQQSPK_	4.2639	0.0077787	GSK3
KSS1	inhibit phosphorylation	YNL118C	DCP2	_NPISSTVSSNQQS(ph)PK_	2.8287	0.041547	CDK1
KSS1	inhibit phosphorylation	YOR042W	CUE5	_VVAETTYIDT(ph)PDT(ph)ETK_	3.4333	0.019848
KSS1	inhibit phosphorylation	YOR198C	BFR1	_VVADDLVLVT(ph)PK_	6.3116	0.0010531	CDK2
KSS1	inhibit phosphorylation	YOR217W	RFC1	_KMPVSNVIDVSET(ph)PEGEK_	4.2578	0.0078305		DNA replication;Nucleotide excision repair;Mismatch repair
KSS1	inhibit phosphorylation	YOR220W	RCN2	_NKPLLS(ph)INTDPGVTGVDSSSLNK_	4.2479	0.0079142
KSS1	inhibit phosphorylation	YOR220W	RCN2	_NKPLLSINT(ph)DPGVTGVDSSSLNK_	3.9826	0.010583	CK1
KSS1	inhibit phosphorylation	YOR220W	RCN2	_S(ph)RSTDDAVSLQDNNLALLEDHR_	3.2068	0.026021
KSS1	inhibit phosphorylation	YPL058C	PDR12	_HLS(ph)NILSNEEGIER_	2.9982	0.0336	CHK1/2
KSS1	inhibit phosphorylation	YPL058C	PDR12	_HLSNILS(ph)NEEGIER_	4.9521	0.0038005	CK2
KSS1	promote phosphorylation	Q0060	AI3	_KINRNY(ph)VLWT(ph)IHDLK_	0.00063836	5.44e-30	FHA1 Rad53p
KSS1	promote phosphorylation	YAL022C	FUN26	_KPILAVPEPALADT(ph)HSEEISR_	0.29292	0.029184	CK2
KSS1	promote phosphorylation	YDR171W	HSP42	_KS(ph)SSFAHLQAPS(ph)PIPDPLQVSKPETR_	0.17676	0.003797
KSS1	promote phosphorylation	YFR053C	HXK1	_KGS(ph)M(ox)ADVPK_	0.25841	0.018505	PKA	Glycolysis / Gluconeogenesis;Fructose and mannose metabolism;Galactose metabolism;Starch and sucrose metabolism;Aminosugars metabolism;Streptomycin biosynthesis;Insulin signaling pathway;Type II diabetes mellitus
KSS1	promote phosphorylation	YGL061C	DUO1	_(ca)S(ph)T(ph)NS(ph)ILDSWINIHS(ph)QAGYIHK_	0.13789	0.0011389
KSS1	promote phosphorylation	YGR267C	FOL2	_HET(ph)PLNIRPTS(ph)PYTLNPPVER_	0.15059	0.0017732	PKD	Folate biosynthesis
KSS1	promote phosphorylation	YJL055W	YJL055W	_GAT(ph)PISEEYGETTIVPDMHTR_	0.31961	0.039301	FHA KAPP
KSS1	promote phosphorylation	YJR076C	CDC11	_T(ph)EALSGESVAAESIRPNLTK_	0.088194	9.25e-05	CAMK2
KSS1	promote phosphorylation	YJR076C	CDC11	_TEALS(ph)GESVAAESIRPNLTK_	0.27438	0.023107	CK1
KSS1	promote phosphorylation	YJR076C	CDC11	_TEALSGESVAAESIRPNLT(ph)K_	0.13697	0.0011003
KSS1	promote phosphorylation	YKL035W	UGP1	_(ca)DVTLRGTVIIVCS(ph)DGHK_	0.0028561	1.01e-19		Pentose and glucuronate interconversions;Galactose metabolism;Starch and sucrose metabolism;Nucleotide sugars metabolism
KSS1	promote phosphorylation	YKR098C	UBP11	_FDGSLHEIPNELTKPTNDNS(ph)KEDIVR_	0.27696	0.023905	CK1
KSS1	promote phosphorylation	YLL018C	DPS1	_AVEES(ph)AEPAQVILGEDGKPLSK_	0.32856	0.043046		Alanine and aspartate metabolism;Aminoacyl-tRNA biosynthesis
KSS1	promote phosphorylation	YLR410W	VIP1	_LPPPGIQDDHS(ph)EENLTVHDTLQR_	0.22762	0.011281
KSS1	promote phosphorylation	YLR410W	VIP1	_LPPPGIQDDHSEENLT(ph)VHDTLQR_	0.24503	0.015102	FHA1 Rad53p
KSS1	promote phosphorylation	YMR109W	MYO5	_RGS(ph)VYHVPLNIVQADAVR_	0.0045443	5.27e-17	AURORA-A
KSS1	promote phosphorylation	YMR109W	MYO5	_RGSVY(ph)HVPLNIVQADAVR_	0.053444	3.26e-06	ABL
KSS1	promote phosphorylation	YMR291W	YMR291W	_KNS(ph)TFVLDPKPPK_	0.13241	0.00092363	PKD
KSS1	promote phosphorylation	YNL015W	PBI2	_HNDVIENVEEDKEVHT(ph)N_	0.17293	0.0034335
KSS1	promote phosphorylation	YNL101W	AVT4	_(ca)RAQSTVLNS(ph)NPFYSRK_	0.24028	0.013992	CK1
KSS1	promote phosphorylation	YNL121C	TOM70	_FGDIDT(ph)ATAT(ph)PTELSTQPAK_	0.25984	0.018893	FHA KAPP
KSS1	promote phosphorylation	YNL173C	MDG1	_(ca)SIFS(ph)QEVVELPDSEDETQQVNK_	0.22932	0.011624	CK1
KSS1	promote phosphorylation	YNL173C	MDG1	_DTSTSADAEAS(ph)EDQNKEPLSK_	0.21457	0.0088579
KSS1	promote phosphorylation	YNL248C	RPA49	_IDSDKLTDS(ph)AIDIVDSVR_	0.16499	0.0027558	NEK6	RNA polymerase
KSS1	promote phosphorylation	YOL004W	SIN3	_VT(ph)TPMGTTTVNNNISPSGR_	0.28045	0.025009	PKA	Huntington's disease
KSS1	promote phosphorylation	YOR205C	GEP3	_(ca)Y(ph)AIPPFIGS(ph)IEIVLK_	0.036618	1.79e-07
KSS1	promote phosphorylation	YPL160W	CDC60	_NFDNVPAEEEEIKEET(ph)PAEK_	0.32841	0.042981	CK2	Valine	KSS1 promote phosphorylation YPL160W CDC60 _NFDNVPAEEEEIKEET(ph)PAEK_
KSS1	promote phosphorylation	YPR093C	ASR1	_(ca)NSM(ox)IFAGELRDKHS(ph)VK_	0.0044771	4.35e-17	AURORA
SKS1	inhibit phosphorylation	YBR054W	YRO2	_KAQEEEEDVAT(ph)DS(ph)E_	3.6497	0.021145	CK2
SKS1	inhibit phosphorylation	YBR054W	YRO2	_KAQEEEEDVATDS(ph)E_	4.6188	0.0094251
SKS1	inhibit phosphorylation	YBR054W	YRO2	_MPS(ph)PAS(ph)FK_	4.5197	0.0086208
SKS1	inhibit phosphorylation	YBR054W	YRO2	_SSDS(ph)DSSIKEK_	5.3055	0.0050102	CK1
SKS1	inhibit phosphorylation	YBR054W	YRO2	_SSDSDSS(ph)IKEK_	3.0327	0.04839	PLK
SKS1	inhibit phosphorylation	YBR072W	HSP26	_RQLANT(ph)PAK_	5.0431	0.0063479	CDK2
SKS1	inhibit phosphorylation	YBR072W	HSP26	_RQLANT(ph)PAKDSTGK_	14.334	9.53e-06	CDK2
SKS1	inhibit phosphorylation	YCR077C	PAT1	_DLS(ph)PEEQR_	3.846	0.020225	PKA
SKS1	inhibit phosphorylation	YCR088W	ABP1	_KEPVKT(ph)PS(ph)PAPAAK_	3.4924	0.025095
SKS1	inhibit phosphorylation	YCR088W	ABP1	_SFT(ph)PSKS(ph)PAPVSK_	4.4379	0.01121	CK1
SKS1	inhibit phosphorylation	YDL019C	OSH2	_LDGSKT(ph)PVGVHTGSALQR_	4.4096	0.011522
SKS1	inhibit phosphorylation	YDL195W	SEC31	_VAT(ph)PLS(ph)GGVPPAPLPK_	3.097	0.039104
SKS1	inhibit phosphorylation	YDL195W	SEC31	_VAT(ph)PLSGGVPPAPLPK_	3.5418	0.027785	ERK/MAPK
SKS1	inhibit phosphorylation	YDL226C	GCS1	_S(ph)ATPANSSNGANFQK_	3.5537	0.027436	PKA
SKS1	inhibit phosphorylation	YDR033W	MRH1	_APVAS(ph)PRPAATPNLS(ph)K_	3.8956	0.019223	CK1
SKS1	inhibit phosphorylation	YDR170C	SEC7	_ETSNDATNGM(ox)KT(ph)PEETEDTNDKR_	4.0377	0.014029	CK2
SKS1	inhibit phosphorylation	YDR171W	HSP42	_KS(ph)S(ph)SFAHLQAPSPIPDPLQVSKPETR_	3.9079	0.018982	PKD
SKS1	inhibit phosphorylation	YDR186C	YDR186C	_NNS(ph)NS(ph)NLLFEK_	3.6514	0.021106
SKS1	inhibit phosphorylation	YDR293C	SSD1	_SST(ph)INNDSDSLSSPTK_	3.0183	0.049174	PKA/AKT
SKS1	inhibit phosphorylation	YDR365W-B	YDR365W-B	_EVHTNQDPLDVS(ph)ASKTEECEK_	3.3471	0.03423	NEK6
SKS1	inhibit phosphorylation	YER052C	HOM3	_KGES(ph)TPPHPPENLSSS(ph)FYEKR_	4.0158	0.017013	CK2	Glycine	SKS1 inhibit phosphorylation YER052C HOM3 _KGES(ph)TPPHPPENLSSS(ph)FYEKR_
SKS1	inhibit phosphorylation	YER052C	HOM3	_KGESTPPHPPENLS(ph)SSFYEK_	3.0632	0.040654		Glycine	SKS1 inhibit phosphorylation YER052C HOM3 _KGESTPPHPPENLS(ph)SSFYEK_
SKS1	inhibit phosphorylation	YGL008C	PMA1	_SVEDFM(ox)AAM(ox)QRVS(ph)TQHEKET(ph)_	3.2061	0.039922		Oxidative phosphorylation
SKS1	inhibit phosphorylation	YGL008C	PMA1	_VS(ph)TQHEKET_	4.5806	0.0097742	PKA	Oxidative phosphorylation
SKS1	inhibit phosphorylation	YGR054W	YGR054W	_SSETS(ph)PDSTPAPSAPASTNAPTNNKETSPEEKK_	4.7413	0.0083943	Polo box
SKS1	inhibit phosphorylation	YGR086C	PIL1	_ALLELLDDSPVT(ph)PGETRPAYDGYEASK_	4.0058	0.017186	WW GroupIV
SKS1	inhibit phosphorylation	YGR240C	PFK1	_KNEAS(ph)PNTDAK_	3.5453	0.027682		Glycolysis / Gluconeogenesis;Pentose phosphate pathway;Fructose and mannose metabolism;Galactose metabolism
SKS1	inhibit phosphorylation	YGR240C	PFK1	_KNEASPNT(ph)DAK_	3.0534	0.04728	CK1	Glycolysis / Gluconeogenesis;Pentose phosphate pathway;Fructose and mannose metabolism;Galactose metabolism
SKS1	inhibit phosphorylation	YGR250C	YGR250C	_RGNLSSSDDDDQSQT(ph)DNSSK_	3.4146	0.031826	FHA KAPP
SKS1	inhibit phosphorylation	YGR250C	YGR250C	_YFDS(ph)VRS(ph)TPVAEK_	3.1763	0.041254
SKS1	inhibit phosphorylation	YGR250C	YGR250C	_YFDS(ph)VRST(ph)PVAEK_	3.8395	0.02036	Polo box
SKS1	inhibit phosphorylation	YHL034C	SBP1	_FPT(ph)KIDFDNIKENYDTK_	3.7514	0.022301	PKD
SKS1	inhibit phosphorylation	YIL021W	RPB3	_KVAS(ph)ILLALT(ph)QM(ox)DQDKVNFAS(ph)GDNNT(ph)AS(ph)NMLGSNEDVMMTGAEQDPYSNASQM(ox)GNTGSGGYDNAW_	3.2596	0.03765		RNA polymerase;Huntington's disease
SKS1	inhibit phosphorylation	YJL123C	MTC1	_KAPS(ph)ESVNNK_	3.2094	0.039779
SKS1	inhibit phosphorylation	YJR027W	YJR027W	_AHNVS(ph)TSNNSPSTDNDSISKSTTEPIQLNNK_	7.9109	0.00048313
SKS1	inhibit phosphorylation	YJR027W	YJR027W	_AHNVSTS(ph)NNSPSTDNDSISK_	5.8973	0.0024154
SKS1	inhibit phosphorylation	YLL018C	DPS1	_AVEES(ph)AEPAQVILGEDGKPLSKK_	6.0594	0.0026164		Alanine and aspartate metabolism;Aminoacyl-tRNA biosynthesis
SKS1	inhibit phosphorylation	YLR150W	STM1	_ELS(ph)AEKEAQADAAAEIAEDAAEAEDAGKPK_	3.1863	0.040799
SKS1	inhibit phosphorylation	YLR257W	YLR257W	_AS(ph)KSNSLITSTDPVEDHISK_	3.2656	0.037402	PKA
SKS1	inhibit phosphorylation	YLR356W	YLR356W	_LAASELS(ph)DSIIDLGEDNHASENTPR_	4.3362	0.012375	CK1
SKS1	inhibit phosphorylation	YLR356W	YLR356W	_LAASELSDS(ph)IIDLGEDNHASENTPR_	4.7212	0.0085544	NEK6
SKS1	inhibit phosphorylation	YLR429W	CRN1	_T(ph)KSPEQEKS(ph)AT(ph)PPSSITAAK_	4.6128	0.0078683
SKS1	inhibit phosphorylation	YML035C	AMD1	_KIGDEQAGVVVDDET(ph)PPLEQQDSHESLAADSR_	3.5797	0.026692	FHA2 Rad53p	Purine metabolism
SKS1	inhibit phosphorylation	YML057W	CMP2	_IIENKTERPQSSTT(ph)PIDSK_	4.1383	0.012648	FHA1 Rad53p	MAPK signaling pathway;Wnt signaling pathway;VEGF signaling pathway;Calcium signaling pathway;Apoptosis;Natural killer cell mediated cytotoxicity;T cell receptor signaling pathway;B cell receptor signaling pathway;Long-term potentiation;Axon guidance;Alzheimer's disease;Amyotrophic lateral sclerosis (ALS)
SKS1	inhibit phosphorylation	YML100W	TSL1	_IAS(ph)PIQHEHDSGSR_	9.1531	0.0002634	CAMK2	Starch and sucrose metabolism
SKS1	inhibit phosphorylation	YML100W	TSL1	_SAT(ph)RS(ph)PSAFNR_	7.5638	0.00062646	CK1	Starch and sucrose metabolism
SKS1	inhibit phosphorylation	YML101C	CUE4	_TVQDAKPAPSVATNDPS(ph)PEPVPSAPEER_	3.2151	0.039528	CK1
SKS1	inhibit phosphorylation	YMR104C	YPK2	_SKEDDGSS(ph)EDENEK_	4.2998	0.012824	CK2
SKS1	inhibit phosphorylation	YNL015W	PBI2	_HNDVIENVEEDKEVHT(ph)N_	4.3135	0.012654
SKS1	inhibit phosphorylation	YNL035C	YNL035C	_KMNVLGDDDREGS(ph)INLDEPLIIQK_	3.3937	0.032549	PLK1
SKS1	inhibit phosphorylation	YNL098C	RAS2	_QAINVEEAFY(ph)T(ph)LARLVR_	11.479	6.23e-05
SKS1	inhibit phosphorylation	YNL121C	TOM70	_RAS(ph)ANEGLGK_	3.0275	0.048668	CHK1/2
SKS1	inhibit phosphorylation	YNL205C	YNL205C	_VLET(ph)LTK_	19.574	8.47e-07
SKS1	inhibit phosphorylation	YNL287W	SEC21	_SETTLDT(ph)TPEAES(ph)VPEKR_	4.256	0.01122	CK2
SKS1	inhibit phosphorylation	YNL287W	SEC21	_SETTLDTT(ph)PEAESVPEKR_	2.9672	0.045427	NEK6
SKS1	inhibit phosphorylation	YNR019W	ARE2	_KSS(ph)PDAVDSVGK_	3.0341	0.048314	Polo box	Biosynthesis of steroids
SKS1	inhibit phosphorylation	YOL132W	GAS4	_TIPVGYS(ph)AADDLNYR_	5.0485	0.0051872
SKS1	inhibit phosphorylation	YOR042W	CUE5	_DGT(ph)PKVEEK_	3.2801	0.031769	CDK1
SKS1	inhibit phosphorylation	YOR267C	HRK1	_FLNHSDCS(ph)AINQQQPAHESNLK_	2.9267	0.047625	CK1
SKS1	promote phosphorylation	YAR002W	NUP60	_S(ph)RSNLSQENDNEGK_	0.48948	0.049082
SKS1	promote phosphorylation	YBR068C	BAP2	_ETSPDS(ph)IS(ph)IR_	0.34805	0.0085483	CK1
SKS1	promote phosphorylation	YBR181C	RPS6B	_RAS(ph)S(ph)LKA_	0.08575	3.58e-08	PKA/AKT	Ribosome;mTOR signaling pathway;Insulin signaling pathway
SKS1	promote phosphorylation	YCL020W	YCL020W	_VNNDHINESTVSSQYLS(ph)DDNELSLRPATERI_	0.1372	9.72e-06	CK1
SKS1	promote phosphorylation	YCR061W	YCR061W	_AEGEDEGDNTS(ph)NHDTLR_	0.38614	0.015308
SKS1	promote phosphorylation	YCR061W	YCR061W	_RAEGEDEGDNTS(ph)NHDTLR_	0.26331	0.0016805
SKS1	promote phosphorylation	YDL189W	RBS1	_RAS(ph)VEGSPSSR_	0.41456	0.022225	AURORA-A
SKS1	promote phosphorylation	YDL189W	RBS1	_RASVEGS(ph)PSSR_	0.47677	0.043312	CK1
SKS1	promote phosphorylation	YDL225W	SHS1	_FLNS(ph)PDLPER_	0.40821	0.021061
SKS1	promote phosphorylation	YDL240W	LRG1	_ENVFS(ph)NTKTLTLDDISR_	0.046436	4.13e-11
SKS1	promote phosphorylation	YDR011W	SNQ2	_STQDS(ph)SHNAVAR_	0.28951	0.0030922	CK1	ABC transporters
SKS1	promote phosphorylation	YDR028C	REG1	_RSDS(ph)GVHS(ph)PITDNSSVASSTTSR_	0.28589	0.0025059	F box bTrCP
SKS1	promote phosphorylation	YDR119W	VBA4	_IDDSPQDEVNS(ph)IK_	0.43961	0.030045
SKS1	promote phosphorylation	YDR365W-B	YDR365W-B	_AHNVSTSNNSPST(ph)DNDSISK_	0.057369	6.73e-10	FHA1 Rad53p
SKS1	promote phosphorylation	YDR365W-B	YDR365W-B	_SPS(ph)IDASPPENNSSHNIVPIK_	0.39216	0.017229	PKD
SKS1	promote phosphorylation	YDR466W	PKH3	_ASS(ph)EPSS(ph)PPPISR_	0.35876	0.01018	GSK3
SKS1	promote phosphorylation	YDR497C	ITR1	_TSQSNVGDAVGNADS(ph)VEFNSEHDSPSKR_	0.36844	0.012456
SKS1	promote phosphorylation	YDR507C	GIN4	_HFS(ph)ESNK_	0.42493	0.02518	PIM1/2	Cell cycle - yeast
SKS1	promote phosphorylation	YEL046C	GLY1	_SES(ph)TEVDVDGNAIR_	0.46999	0.040851	PKD	Glycine	SKS1 promote phosphorylation YEL046C GLY1 _SES(ph)TEVDVDGNAIR_
SKS1	promote phosphorylation	YEL046C	GLY1	_SEST(ph)EVDVDGNAIR_	0.39691	0.018312	FHA1 Rad53p	Glycine	SKS1 promote phosphorylation YEL046C GLY1 _SEST(ph)EVDVDGNAIR_
SKS1	promote phosphorylation	YEL060C	PRB1	_DDDEEPS(ph)DSEDKEHGK_	0.13371	4.61e-06	CK2
SKS1	promote phosphorylation	YER008C	SEC3	_ASNSS(ph)QT(ph)SNFLAEQYER_	0.38816	0.015745	CK1
SKS1	promote phosphorylation	YER024W	YAT2	_KTSSS(ph)SQVNLNR_	0.10342	3.09e-07
SKS1	promote phosphorylation	YER024W	YAT2	_KTSSSS(ph)QVNLNR_	0.20703	0.00030582	CK1
SKS1	promote phosphorylation	YER100W	UBC6	_KLDEGDAANT(ph)GDETEDPFTK_	0.30366	0.0041469	CK2	Ubiquitin mediated proteolysis;Parkinson's disease
SKS1	promote phosphorylation	YER178W	PDA1	_Y(ph)GGHSMSDPGTTYR_	0.46437	0.038562		Glycolysis / Gluconeogenesis;Citrate cycle (TCA cycle);Pyruvate metabolism;Butanoate metabolism;Valine	SKS1 promote phosphorylation YER178W PDA1 _Y(ph)GGHSMSDPGTTYR_
SKS1	promote phosphorylation	YFR024C-A	LSB3	_FTAPTSPS(ph)TSSPK_	0.34789	0.0091215
SKS1	promote phosphorylation	YFR038W	IRC5	_DNSNSDDEEHS(ph)SKKR_	0.30977	0.0046756
SKS1	promote phosphorylation	YGL009C	LEU1	_DQDQSSPKVEVT(ph)SEDEK_	0.20325	0.00026581	FHA1 Rad53p	Valine	SKS1 promote phosphorylation YGL009C LEU1 _DQDQSSPKVEVT(ph)SEDEK_
SKS1	promote phosphorylation	YGL009C	LEU1	_DQDQSSPKVEVTS(ph)EDEK_	0.1772	6.37e-05	CK2	Valine	SKS1 promote phosphorylation YGL009C LEU1 _DQDQSSPKVEVTS(ph)EDEK_
SKS1	promote phosphorylation	YGL009C	LEU1	_EFEYKDQDQS(ph)SPKVEVTS(ph)EDEK_	0.16989	6.34e-05		Valine	SKS1 promote phosphorylation YGL009C LEU1 _EFEYKDQDQS(ph)SPKVEVTS(ph)EDEK_
SKS1	promote phosphorylation	YGL009C	LEU1	_EFEYKDQDQSS(ph)PK_	0.23327	0.0005931	Polo box	Valine	SKS1 promote phosphorylation YGL009C LEU1 _EFEYKDQDQSS(ph)PK_
SKS1	promote phosphorylation	YGL009C	LEU1	_VEVTS(ph)EDEK_	0.1455	1.66e-05	CK2	Valine	SKS1 promote phosphorylation YGL009C LEU1 _VEVTS(ph)EDEK_
SKS1	promote phosphorylation	YGL009C	LEU1	_VEVTSEDEKELES(ph)AAYDHAEPVQPEDAPQDIANDELKDIPVK_	0.22924	0.00064733		Valine	SKS1 promote phosphorylation YGL009C LEU1 _VEVTSEDEKELES(ph)AAYDHAEPVQPEDAPQDIANDELKDIPVK_
SKS1	promote phosphorylation	YGL077C	HNM1	_EFSVAAS(ph)DVELENEHVPWGKK_	0.3942	0.017688	CK2
SKS1	promote phosphorylation	YGL120C	PRP43	_RFS(ph)SEHPDPVETSIPEQAAEIAEELSK_	0.33794	0.0077554	PKA
SKS1	promote phosphorylation	YGR082W	TOM20	_GVVGSKAES(ph)DAVAEANDIDD_	0.27562	0.0022639	CK1
SKS1	promote phosphorylation	YGR196C	FYV8	_GYLADILPAEKEENLQQEDDGEVES(ph)SGALEKK_	0.0042367	1.81e-30
SKS1	promote phosphorylation	YGR267C	FOL2	_HETPLNIRPTS(ph)PYTLNPPVER_	0.43351	0.028141	WW GroupIV	Folate biosynthesis
SKS1	promote phosphorylation	YGR281W	YOR1	_TITVGDAVSET(ph)ELENK_	0.44918	0.033185	CK2
SKS1	promote phosphorylation	YGR285C	ZUO1	_NHTWS(ph)EFER_	0.2915	0.003227	CK2
SKS1	promote phosphorylation	YHL023C	NPR3	_KVNS(ph)GEADTVYDSNIGHEASTDTPNLR_	0.42824	0.026561	PKD
SKS1	promote phosphorylation	YHR094C	HXT1	_NES(ph)FHDNLS(ph)ESQVQPAVAPPNTGK_	0.35407	0.01005
SKS1	promote phosphorylation	YHR094C	HXT1	_NESFHDNLS(ph)ESQVQPAVAPPNTGK_	0.36029	0.011049
SKS1	promote phosphorylation	YHR094C	HXT1	_NESFHDNLSES(ph)QVQPAVAPPNTGK_	0.37509	0.013689	NEK6
SKS1	promote phosphorylation	YHR094C	HXT1	_SNSS(ph)NSYELESGR_	0.27791	0.0020723	CK1
SKS1	promote phosphorylation	YHR146W	CRP1	_EET(ph)PLAEPTNVSK_	0.3048	0.004242	CAMK2
SKS1	promote phosphorylation	YHR164C	DNA2	_HQLQEVFGQAQS(ph)R_	0.31357	0.0050277	CK2	DNA replication
SKS1	promote phosphorylation	YHR207C	SET5	_IDSNDS(ph)SEDGSK_	0.21201	0.00028341	CK1
SKS1	promote phosphorylation	YIL121W	QDR2	_T(ph)ESVKPEPEITAPPHSR_	0.20391	0.00020741	NEK6
SKS1	promote phosphorylation	YJL080C	SCP160	_LTYEPIDLSSILS(ph)DGEEKEVTKDTSNDSAK_	0.22173	0.00050887	CK2
SKS1	promote phosphorylation	YJL128C	PBS2	_S(ph)GS(ph)LNFAGKLS(ph)LS(ph)SK_	0.3681	0.01177		MAPK signaling pathway - yeast
SKS1	promote phosphorylation	YJL165C	HAL5	_NVDS(ph)GDEKDADASVNSGDDGDNDSEANM(ox)HK_	0.29701	0.003623	CK2
SKS1	promote phosphorylation	YJL213W	YJL213W	_IMGGGGVAS(ph)PTDKISNK_	0.39815	0.0186	ERK/MAPK
SKS1	promote phosphorylation	YKL022C	CDC16	_NS(ph)M(ox)FGSTIPST(ph)LRKVSLQR_	0.15436	2.8e-05	CK1	Ubiquitin mediated proteolysis;Cell cycle;Cell cycle - yeast;Progesterone-mediated oocyte maturation
SKS1	promote phosphorylation	YKR071C	DRE2	_VVDDLIEDS(ph)DDDDFSSDSSK_	0.35632	0.010403
SKS1	promote phosphorylation	YKR093W	PTR2	_DSYVSDDVANS(ph)TER_	0.087262	9.94e-08
SKS1	promote phosphorylation	YLR182W	SWI6	_IDTSVIDAES(ph)DSTPNT(ph)AR_	0.44645	0.032086		MAPK signaling pathway - yeast;Cell cycle - yeast
SKS1	promote phosphorylation	YLR231C	BNA5	_KRSLLLTNYM(ox)T(ph)ELLEAS(ph)K_	0.13786	1.02e-05	NEK6	Tryptophan metabolism
SKS1	promote phosphorylation	YLR248W	RCK2	_DVSQITSS(ph)PK_	0.48761	0.047723	Polo box
SKS1	promote phosphorylation	YLR259C	HSP60	_RGS(ph)QVAVEK_	0.43323	0.028058	PKA	Type I diabetes mellitus
SKS1	promote phosphorylation	YLR319C	BUD6	_RLS(ph)SVVTTSPDK_	0.44868	0.033016	PKA
SKS1	promote phosphorylation	YLR405W	DUS4	_SAS(ph)VVERQE_	0.39561	0.01801	CAMK2
SKS1	promote phosphorylation	YLR410W-B	YLR410W-B	_ESTEM(ox)GGTIESDTTS(ph)PR_	0.27765	0.0023735	CDK1
SKS1	promote phosphorylation	YLR413W	YLR413W	_AVQESDS(ph)TTSR_	0.062093	1.83e-09
SKS1	promote phosphorylation	YLR413W	YLR413W	_IIEEHES(ph)PIDAEK_	0.076251	2.16e-08
SKS1	promote phosphorylation	YMR196W	YMR196W	_SSVATTAS(ph)TES(ph)SEQGPK_	0.23781	0.0008395	CK1
SKS1	promote phosphorylation	YMR207C	HFA1	_IMTWLS(ph)YVPAKR_	0.30999	0.0042344
SKS1	promote phosphorylation	YMR300C	ADE4	_RES(ph)IANNSSDM(ox)K_	0.49024	0.048831	AURORA-A	Purine metabolism;Glutamate metabolism
SKS1	promote phosphorylation	YMR311C	GLC8	_GGILKNPLALS(ph)PEQLAQQDPETLEEFRR_	0.10413	6.57e-07	NEK6
SKS1	promote phosphorylation	YNL053W	MSG5	_SQTISGLETS(ph)TPIS(ph)STR_	0.42403	0.024914	CK1	MAPK signaling pathway - yeast
SKS1	promote phosphorylation	YNL102W	POL1	_ENLNS(ph)S(ph)PTSEFK_	0.49054	0.049558	CK1	DNA replication
SKS1	promote phosphorylation	YNL118C	DCP2	_NPISSTVSSNQQS(ph)PK_	0.35102	0.0095837	CDK1
SKS1	promote phosphorylation	YNL118C	DCP2	_RNS(ph)VSKPQNSEENASTSSINDANASELLGMLK_	0.20156	0.00024937	AURORA-A
SKS1	promote phosphorylation	YNL243W	SLA2	_T(ph)PTPTPPVVAEPAIS(ph)PRPVSQR_	0.29833	0.0037231	CDK1
SKS1	promote phosphorylation	YNR002C	ATO2	_ALDS(ph)S(ph)EGEFISENNDQSR_	0.42787	0.026062
SKS1	promote phosphorylation	YNR002C	ATO2	_HSQES(ph)ICK_	0.17255	7.22e-05	CK1
SKS1	promote phosphorylation	YOR140W	SFL1	_KNS(ph)SNQNYDIDSGAR_	0.27757	0.0020553	PKA
SKS1	promote phosphorylation	YOR153W	PDR5	_NANDPENVGERS(ph)DLSSDRK_	0.42381	0.025273	GSK3	ABC transporters
SKS1	promote phosphorylation	YOR153W	PDR5	_NANDPENVGERSDLS(ph)SDRK_	0.3378	0.0071688	CK1	ABC transporters
SKS1	promote phosphorylation	YOR153W	PDR5	_SDLSS(ph)DRK_	0.37346	0.012754	CK1	ABC transporters
SKS1	promote phosphorylation	YOR188W	MSB1	_RDS(ph)APDNQGIYHTVISK_	0.47911	0.044594	PKA
SKS1	promote phosphorylation	YOR273C	TPO4	_PSSLT(ph)KTES(ph)NSDPR_	0.2933	0.0033528	CK2
SKS1	promote phosphorylation	YOR287C	YOR287C	_EIDEQES(ph)S(ph)DDELK_	0.37274	0.013245
SKS1	promote phosphorylation	YPL085W	SEC16	_TSPSPT(ph)GPNPNNSPS(ph)PSSPISR_	0.47203	0.041672
SNF1	inhibit phosphorylation	YAR028W	YAR028W	_EVNSGSHSDSSSNSAEDTQS(ph)PVSAGK_	2.5853	0.037345
SNF1	inhibit phosphorylation	YBL079W	NUP170	_VTSHAFISSSDPIT(ph)PSINNLK_	3.0863	0.018575	WW GroupIV
SNF1	inhibit phosphorylation	YBR054W	YRO2	_KAQEEEEDVAT(ph)DS(ph)E_	2.7416	0.018155	CK2
SNF1	inhibit phosphorylation	YBR054W	YRO2	_SSDSDS(ph)SIKEK_	2.5666	0.044526	CK1
SNF1	inhibit phosphorylation	YBR054W	YRO2	_SSDSDSS(ph)IKEK_	2.5115	0.041056	PLK
SNF1	inhibit phosphorylation	YBR059C	AKL1	_IPSQNVGQELEEEKES(ph)QSDQR_	4.4202	0.0028186
SNF1	inhibit phosphorylation	YBR059C	AKL1	_STSYGAATIGS(ph)DEALANEK_	3.283	0.012954
SNF1	inhibit phosphorylation	YBR072W	HSP26	_KIEVSS(ph)QESWGN_	6.4418	0.00046176
SNF1	inhibit phosphorylation	YBR156C	SLI15	_PHSIS(ph)PTK_	19.655	1.47e-07	CDK2
SNF1	inhibit phosphorylation	YBR214W	SDS24	_SSSSTSLNSHSPLMTAMEDPPS(ph)PR_	2.6161	0.027402	WW GroupIV
SNF1	inhibit phosphorylation	YCR021C	HSP30	_AS(ph)GETAIHEPEPEAEQAVEDTA_	4.1533	0.011853	CK1
SNF1	inhibit phosphorylation	YCR088W	ABP1	_KEPVKT(ph)PS(ph)PAPAAK_	2.4267	0.025407	ERK/MAPK
SNF1	inhibit phosphorylation	YCR088W	ABP1	_SFT(ph)PSKS(ph)PAPVSK_	2.797	0.012057	CDK2
SNF1	inhibit phosphorylation	YCR088W	ABP1	_SKFEGLAAS(ph)EKEEEEMENK_	2.3749	0.028248	CK2
SNF1	inhibit phosphorylation	YDL051W	LHP1	_RNS(ph)FAVIEFTPEVLDR_	2.4733	0.039401	PKA	Systemic lupus erythematosus
SNF1	inhibit phosphorylation	YDL173W	PAR32	_S(ph)MSKPS(ph)PVLLPLK_	2.2679	0.035222
SNF1	inhibit phosphorylation	YDL182W	LYS20	_NFHAEVST(ph)PQVLSAK_	2.3047	0.032643	ERK/MAPK	Pyruvate metabolism;Lysine biosynthesis
SNF1	inhibit phosphorylation	YDL195W	SEC31	_NS(ph)RVPSLVATS(ph)ESPR_	10.257	2.42e-05
SNF1	inhibit phosphorylation	YDL195W	SEC31	_NSRVPS(ph)LVATSES(ph)PR_	7.7114	0.00024592	CAMK2
SNF1	inhibit phosphorylation	YDL195W	SEC31	_VPSLVAT(ph)SESPR_	5.0908	0.0043299	NEK6
SNF1	inhibit phosphorylation	YDL215C	GDH2	_TLS(ph)FQR_	2.6298	0.016828	CHK1	Nitrogen metabolism;Glutamate metabolism;Arginine and proline metabolism
SNF1	inhibit phosphorylation	YDL225W	SHS1	_FLNS(ph)PDLPER_	2.6319	0.01676
SNF1	inhibit phosphorylation	YDR001C	NTH1	_RGS(ph)EDDTYSSSQGNR_	7.2512	0.00016175	PKA	Starch and sucrose metabolism
SNF1	inhibit phosphorylation	YDR001C	NTH1	_RGSEDDT(ph)YSSSQGNR_	4.9584	0.0047956	PLK1	Starch and sucrose metabolism
SNF1	inhibit phosphorylation	YDR011W	SNQ2	_DT(ph)ASQIS(ph)AT(ph)VSEMAPDVVSK_	2.1728	0.04291		ABC transporters
SNF1	inhibit phosphorylation	YDR011W	SNQ2	_DT(ph)ASQIS(ph)ATVS(ph)EMAPDVVSK_	2.1728	0.04291	CK2	ABC transporters
SNF1	inhibit phosphorylation	YDR011W	SNQ2	_VES(ph)FADALSR_	2.2699	0.035071	PKD	ABC transporters
SNF1	inhibit phosphorylation	YDR028C	REG1	_DSEGNAQS(ph)EEEHDLER_	4.4476	0.0016668	CK2
SNF1	inhibit phosphorylation	YDR033W	MRH1	_PAAT(ph)PNLSK_	2.5108	0.021405	FHA2 Rad53p
SNF1	inhibit phosphorylation	YDR033W	MRH1	_PAATPNLS(ph)K_	3.7526	0.001984	CK1
SNF1	inhibit phosphorylation	YDR037W	KRS1	_KKT(ph)DLFADLDPSQYFETR_	4.3682	0.00067778		Lysine biosynthesis;Aminoacyl-tRNA biosynthesis
SNF1	inhibit phosphorylation	YDR122W	KIN1	_LAMPEQAHTS(ph)PTSR_	3.239	0.018927
SNF1	inhibit phosphorylation	YDR170C	SEC7	_VLLNTTSS(ph)AR_	2.9381	0.034055
SNF1	inhibit phosphorylation	YDR171W	HSP42	_SSSFAHLQAPS(ph)PIPDPLQVSKPETR_	2.6643	0.039711
SNF1	inhibit phosphorylation	YDR173C	ARG82	_LSDS(ph)TDNLDSIPVK_	2.3025	0.032792	NEK6	Inositol phosphate metabolism
SNF1	inhibit phosphorylation	YDR361C	BCP1	_KYEVNFDT(ph)DDDTDSGKR_	3.5209	0.0030246	FHA1 Rad53p
SNF1	inhibit phosphorylation	YER052C	HOM3	_KGES(ph)TPPHPPENLS(ph)SSFYEKR_	2.768	0.026138		Glycine	SNF1 inhibit phosphorylation YER052C HOM3 _KGES(ph)TPPHPPENLS(ph)SSFYEKR_
SNF1	inhibit phosphorylation	YER074W-A	YOS1	_SNDET(ph)PVFGQDQNTTK_	4.4425	0.0037799
SNF1	inhibit phosphorylation	YER178W	PDA1	_TPTRIGHVRT(ph)M(ox)ATLK_	3.8872	0.0076168		Glycolysis / Gluconeogenesis;Citrate cycle (TCA cycle);Pyruvate metabolism;Butanoate metabolism;Valine	SNF1 inhibit phosphorylation YER178W PDA1 _TPTRIGHVRT(ph)M(ox)ATLK_
SNF1	inhibit phosphorylation	YGL008C	PMA1	_SVEDFMAAMQRVST(ph)QHEKET(ph)_	6.7007	0.00042003		Oxidative phosphorylation
SNF1	inhibit phosphorylation	YGL008C	PMA1	_VS(ph)TQHEKET_	5.9815	0.0004146	PKA	Oxidative phosphorylation
SNF1	inhibit phosphorylation	YGL008C	PMA1	_VST(ph)QHEKET_	2.855	0.025735	CHK1	Oxidative phosphorylation
SNF1	inhibit phosphorylation	YGR086C	PIL1	_ALLELLDDSPVT(ph)PGETRPAYDGYEASK_	3.2364	0.0061624	WW GroupIV
SNF1	inhibit phosphorylation	YGR086C	PIL1	_ALLELLDDSPVTPGET(ph)R_	2.557	0.042763	FHA KAPP
SNF1	inhibit phosphorylation	YGR086C	PIL1	_ALLELLDDSPVTPGETRPAYDGYEAS(ph)K_	3.0463	0.019038
SNF1	inhibit phosphorylation	YGR090W	UTP22	_NSLILS(ph)SRK_	5.3003	0.00014986	NEK6
SNF1	inhibit phosphorylation	YGR125W	YGR125W	_LLLS(ph)PASS(ph)NVDDDRNR_	2.1225	0.04765	NEK6
SNF1	inhibit phosphorylation	YGR178C	PBP1	_VADSGVSDS(ph)VDDLAK_	2.4349	0.024983
SNF1	inhibit phosphorylation	YGR240C	PFK1	_ASS(ph)DASDLLR_	2.6643	0.015706	PKD	Glycolysis / Gluconeogenesis;Pentose phosphate pathway;Fructose and mannose metabolism;Galactose metabolism
SNF1	inhibit phosphorylation	YGR250C	YGR250C	_MDLFYPQRES(ph)FSEGR_	7.2517	9.31e-05	PKA
SNF1	inhibit phosphorylation	YHL034C	SBP1	_FPT(ph)KIDFDNIK_	2.2752	0.03469	PKD
SNF1	inhibit phosphorylation	YHR030C	SLT2	_GYSENPVENS(ph)QFLTEYVATR_	3.4105	0.011265		MAPK signaling pathway;MAPK signaling pathway - yeast;Gap junction;GnRH signaling pathway
SNF1	inhibit phosphorylation	YHR030C	SLT2	_GYSENPVENSQFLT(ph)EY(ph)VATR_	1.9331	0.030674		MAPK signaling pathway;MAPK signaling pathway - yeast;Gap junction;GnRH signaling pathway
SNF1	inhibit phosphorylation	YHR030C	SLT2	_GYSENPVENSQFLT(ph)EYVATR_	2.9478	0.022346		MAPK signaling pathway;MAPK signaling pathway - yeast;Gap junction;GnRH signaling pathway
SNF1	inhibit phosphorylation	YIL033C	BCY1	_RTS(ph)VSGETLQPNNFDDWTPDHYK_	2.2226	0.038687	PKA/AKT
SNF1	inhibit phosphorylation	YIL107C	PFK26	_RYS(ph)VIPTAPPS(ph)AR_	8.2262	2.67e-06	AURORA-A	Fructose and mannose metabolism
SNF1	inhibit phosphorylation	YIL107C	PFK26	_SS(ph)FASDFLSR_	5.374	0.00013374	PKA	Fructose and mannose metabolism
SNF1	inhibit phosphorylation	YIR003W	AIM21	_AKT(ph)MTSFESGMDQESLPK_	4.8393	0.0040611	PKD
SNF1	inhibit phosphorylation	YIR003W	AIM21	_RS(ph)TT(ph)EELNNVMNNTSK_	7.132	1.08e-05	PKA
SNF1	inhibit phosphorylation	YIR003W	AIM21	_RS(ph)TTEELNNVMNNTSK_	2.977	0.0233	PKA
SNF1	inhibit phosphorylation	YIR003W	AIM21	_RST(ph)T(ph)EELNNVMNNTSK_	9.1055	9.35e-07	PKD
SNF1	inhibit phosphorylation	YIR003W	AIM21	_RST(ph)TEELNNVMNNTSK_	3.157	0.020305	PKA
SNF1	inhibit phosphorylation	YJL020C	BBC1	_S(ph)TTHDVGEISNNVK_	3.2532	0.013975	PKA
SNF1	inhibit phosphorylation	YJL070C	YJL070C	_VLSENDGDVS(ph)PSVLK_	2.4533	0.045063
SNF1	inhibit phosphorylation	YJL082W	IML2	_LRDDLGLQTTPS(ph)QASDR_	2.1862	0.041727
SNF1	inhibit phosphorylation	YJL082W	IML2	_LRDDLGLQTTPSQAS(ph)DR_	2.4381	0.024821	CK1
SNF1	inhibit phosphorylation	YJL130C	URA2	_RFS(ph)ITEEAIADNLDAAEDAIPEQPLEQK_	2.8662	0.018983	FHA KAPP	Pyrimidine metabolism;Glutamate metabolism;Alanine and aspartate metabolism
SNF1	inhibit phosphorylation	YJR059W	PTK2	_NFSAPNVSS(ph)S(ph)SNSLR_	2.4664	0.023425	GSK3
SNF1	inhibit phosphorylation	YJR059W	PTK2	_NFSAPNVSSSSNS(ph)LR_	2.1418	0.045768	CK1
SNF1	inhibit phosphorylation	YJR059W	PTK2	_S(ph)MLEIAESPSLK_	3.0892	0.024992	CK2
SNF1	inhibit phosphorylation	YJR092W	BUD4	_VNS(ph)ELEES(ph)PAAVHQER_	3.317	0.018938	CHK1/2
SNF1	inhibit phosphorylation	YKL054C	DEF1	_KTES(ph)PLENVAELKK_	2.4063	0.026485	PKD
SNF1	inhibit phosphorylation	YKL186C	MTR2	_MGQDATVPIQPNNT(ph)GNR_	2.6141	0.01737
SNF1	inhibit phosphorylation	YKR018C	YKR018C	_LSGAHIGNS(ph)PAINR_	2.7823	0.032141
SNF1	inhibit phosphorylation	YLL001W	DNM1	_S(ph)IAGDGNIEDFR_	2.3047	0.032639	AURORA
SNF1	inhibit phosphorylation	YLL028W	TPO1	_TTTMNS(ph)AAESEVNITR_	2.3878	0.027512	CK2
SNF1	inhibit phosphorylation	YLR257W	YLR257W	_LLT(ph)PQT(ph)SSNHALSK_	2.7551	0.033958
SNF1	inhibit phosphorylation	YLR257W	YLR257W	_LLT(ph)PQTS(ph)SNHALSK_	2.4853	0.049772	CK1
SNF1	inhibit phosphorylation	YLR330W	CHS5	_DATESVAVEPS(ph)NEDVKPEEK_	3.4889	0.0088762
SNF1	inhibit phosphorylation	YLR429W	CRN1	_KSS(ph)DIDQVNNAEDPSR_	4.1735	0.0049484	PKD
SNF1	inhibit phosphorylation	YML016C	PPZ1	_S(ph)LPSSSTTNTNSNVPDPSTPSKPNLEVNHQR_	2.8231	0.036522	AURORA
SNF1	inhibit phosphorylation	YML021C	UNG1	_M(ox)INDWLY(ph)NTR_	6.264	2.91e-08	CK2	Base excision repair;Primary immunodeficiency
SNF1	inhibit phosphorylation	YML028W	TSA1	_NGTVLPCNWT(ph)PGAATIKPTVEDSK_	3.3396	0.0075005	FHA KAPP
SNF1	inhibit phosphorylation	YML035C	AMD1	_KIGDEQAGVVVDDET(ph)PPLEQQDSHESLAADSR_	2.6629	0.029905	FHA2 Rad53p	Purine metabolism
SNF1	inhibit phosphorylation	YML093W	UTP14	_ELAAVSS(ph)DEDNEDHDIAR_	2.7308	0.029908
SNF1	inhibit phosphorylation	YMR196W	YMR196W	_AKDEDIDPMDPMSPLNKDVS(ph)_	2.9522	0.028414	PKD
SNF1	inhibit phosphorylation	YMR196W	YMR196W	_IGGTHSGLT(ph)PQSSISSDK_	2.39	0.048065	CK1
SNF1	inhibit phosphorylation	YMR196W	YMR196W	_IGGTHSGLTPQSSIS(ph)SDKAR_	3.0952	0.02505	CK1
SNF1	inhibit phosphorylation	YMR261C	TPS3	_YSQQFQDNFIEDT(ph)DS(ph)EDDIDSDLETDATKK_	2.375	0.028243		Starch and sucrose metabolism
SNF1	inhibit phosphorylation	YNL023C	FAP1	_RLDTPVIQEDS(ph)PVMDNNT_	3.5338	0.02004
SNF1	inhibit phosphorylation	YNL079C	TPM1	_KELDEIAAS(ph)LENL_	2.7898	0.026966
SNF1	inhibit phosphorylation	YNL118C	DCP2	_DSGYSSSS(ph)PGQLLDILNSK_	2.6493	0.041249	Polo box
SNF1	inhibit phosphorylation	YNL121C	TOM70	_FGDIDTATAT(ph)PTELSTQPAK_	4.8542	0.0026471	CK2
SNF1	inhibit phosphorylation	YNL121C	TOM70	_FGDIDTATATPT(ph)ELSTQPAK_	3.5717	0.012006	FHA KAPP
SNF1	inhibit phosphorylation	YNL121C	TOM70	_STAPSNPPIYPVS(ph)SNGEPDFSNK_	3.7816	0.0093492
SNF1	inhibit phosphorylation	YNL121C	TOM70	_STAPSNPPIYPVSS(ph)NGEPDFSNK_	3.1823	0.012224	CK2
SNF1	inhibit phosphorylation	YNL243W	SLA2	_S(ph)INNAEADSAAATAAAETMTQDK_	3.1071	0.031187	PLK1
SNF1	inhibit phosphorylation	YNL287W	SEC21	_SETTLDTT(ph)PEAES(ph)VPEKR_	3.4878	0.02377	CK2
SNF1	inhibit phosphorylation	YOL016C	CMK2	_NMYSLGDDGDNDIEENSLNES(ph)LLDGVTHSLDDLR_	2.6434	0.030603	NEK6
SNF1	inhibit phosphorylation	YOR042W	CUE5	_(ca)VVAETTYIDTPDT(ph)ETKKK_	3.354	0.011162
SNF1	inhibit phosphorylation	YOR042W	CUE5	_RQT(ph)QLEQDELLAR_	3.2125	0.02126	PKA
SNF1	inhibit phosphorylation	YOR086C	TCB1	_AGT(ph)T(ph)VIGGGVGAIGK_	4.6889	0.00039724	FHA2 Rad53p
SNF1	inhibit phosphorylation	YOR195W	SLK19	_(ca)QLS(ph)SEREEKQELLK_	61.363	5.37e-19	PKD
SNF1	inhibit phosphorylation	YOR195W	SLK19	_(ca)QLSS(ph)EREEKQELLK_	5.9926	5.29e-05	CK2
SNF1	inhibit phosphorylation	YOR198C	BFR1	_VVADDLVLVT(ph)PK_	2.5709	0.041215	CDK2
SNF1	inhibit phosphorylation	YOR220W	RCN2	_NKPLLS(ph)INTDPGVTGVDSSSLNK_	3.1058	0.03141
SNF1	inhibit phosphorylation	YOR220W	RCN2	_NKPLLSINT(ph)DPGVTGVDSSSLNK_	3.3836	0.0039022	CK1
SNF1	inhibit phosphorylation	YOR227W	HER1	_SHS(ph)VSYGLLQK_	3.0256	0.0077072	PKA/AKT
SNF1	inhibit phosphorylation	YOR227W	HER1	_SSS(ph)ISTSLNER_	2.766	0.012821	PKA/AKT
SNF1	inhibit phosphorylation	YOR261C	RPN8	_VSDDS(ph)ESESGDKEATAPLIQR_	2.5749	0.018796	CK2	Proteasome
SNF1	inhibit phosphorylation	YOR267C	HRK1	_FLNHSDCS(ph)AINQQQPAHESNLK_	2.854	0.035716	CK1
SNF1	inhibit phosphorylation	YPL004C	LSP1	_ALLELLDDSPVT(ph)PGEARPAYDGYEASR_	2.641	0.021283	WW GroupIV
SNF1	inhibit phosphorylation	YPL037C	EGD1	_KDEAIPELVEGQT(ph)FDADVE_	3.2263	0.0052469	FHA KAPP
SNF1	inhibit phosphorylation	YPL058C	PDR12	_HLS(ph)NILSNEEGIER_	2.2711	0.049606	CHK1/2
SNF1	inhibit phosphorylation	YPL058C	PDR12	_HLSNILS(ph)NEEGIER_	3.6673	0.0054432	CK2
SNF1	inhibit phosphorylation	YPL058C	PDR12	_SNHDDDYANS(ph)VQSYAAS(ph)EGQVDNEDLAATSQLSR_	2.7097	0.014343
SNF1	inhibit phosphorylation	YPL070W	MUK1	_ILIVGTSVSS(ph)PNK_	2.8114	0.025894	ERK/MAPK
SNF1	inhibit phosphorylation	YPL110C	GDE1	_S(ph)TSPNANANDNTEFFK_	2.4317	0.048899
SNF1	inhibit phosphorylation	YPL112C	PEX25	_FSAGSGSESHTESS(ph)RS(ph)DDEDSQAK_	3.6045	0.012622
SNF1	inhibit phosphorylation	YPR089W	YPR089W	_LALVKS(ph)TLFK_	5.9546	5.6e-05	NEK6
SNF1	promote phosphorylation	YBL085W	BOI1	_SPTRVPEVST(ph)PQLQDEQTLIQEK_	0.32841	0.04593	ERK/MAPK
SNF1	promote phosphorylation	YBL085W	BOI1	_YGNLNDS(ph)ASNIGK_	0.30602	0.026431
SNF1	promote phosphorylation	YBR068C	BAP2	_ETSPDSIS(ph)IR_	0.25097	0.011631
SNF1	promote phosphorylation	YBR069C	TAT1	_NSELES(ph)QEKNNLTK_	0.080107	0.00017844	CK1
SNF1	promote phosphorylation	YBR086C	IST2	_DANIKPVVNAAVNDNQS(ph)KVSVATEQTK_	0.21801	0.017157
SNF1	promote phosphorylation	YBR086C	IST2	_DANIKPVVNAAVNDNQSKVS(ph)VATEQTK_	0.13148	0.0020472	AURORA
SNF1	promote phosphorylation	YBR086C	IST2	_SSAES(ph)SNATNNNTLGTESK_	0.19766	0.0081669	CK1
SNF1	promote phosphorylation	YBR212W	NGR1	_NGS(ph)HSDLVNLQR_	0.17378	0.0071177
SNF1	promote phosphorylation	YBR214W	SDS24	_LSAVPMTQTPSQCLS(ph)CVHAQK_	0.21112	0.009457	CK1
SNF1	promote phosphorylation	YCL020W	YCL020W	_EVPSNQDPLAVS(ph)ASNLPEFDR_	0.27911	0.024147	NEK6
SNF1	promote phosphorylation	YCL020W	YCL020W	_VNNDHINESTVSSQYLS(ph)DDNELSLRPATERI_	0.29674	0.028459	CK1
SNF1	promote phosphorylation	YCL020W	YCL020W	_VNNDHINESTVSSQYLSDDNELSLRPAT(ph)ERI_	0.23561	0.020855	PKC
SNF1	promote phosphorylation	YCR011C	ADP1	_NIS(ph)DLEAGTDTNDIDNTIHQTTFTSSDGTTQR_	0.092991	0.00042307	PKA/AKT
SNF1	promote phosphorylation	YCR021C	HSP30	_AS(ph)GETAIHEPEPEAEQAVEDTA_	0.18816	0.0029543	CK1
SNF1	promote phosphorylation	YCR061W	YCR061W	_RAEGEDEGDNTS(ph)NHDTLR_	0.16815	0.004112
SNF1	promote phosphorylation	YCR088W	ABP1	_S(ph)FTPSKSPAPVS(ph)K_	0.09862	0.0004305	CK2
SNF1	promote phosphorylation	YDL150W	RPC53	_SEGS(ph)GSSLVQK_	0.13305	0.0020747	CK1	RNA polymerase
SNF1	promote phosphorylation	YDL195W	SEC31	_APS(ph)S(ph)VSMVSPPPLHK_	0.28677	0.041046
SNF1	promote phosphorylation	YDL195W	SEC31	_APS(ph)SVSMVSPPPLHK_	0.26438	0.020356	CHK1/2
SNF1	promote phosphorylation	YDL195W	SEC31	_APSSVSMVSPPPLHKNS(ph)RVPS(ph)LVATSES(ph)PR_	0.33088	0.035546	NEK6
SNF1	promote phosphorylation	YDL195W	SEC31	_VPSLVATSES(ph)PR_	0.3355	0.037407	CDK1
SNF1	promote phosphorylation	YDL226C	GCS1	_S(ph)ATPANSSNGANFQK_	0.21361	0.011582	PKA
SNF1	promote phosphorylation	YDR171W	HSP42	_(ca)KS(ph)S(ph)S(ph)FAHLQAPSPIPDPLQVSKPETR_	0.031554	4.42e-09	CK2
SNF1	promote phosphorylation	YDR186C	YDR186C	_NLS(ph)SATLIK_	0.061567	1.31e-05
SNF1	promote phosphorylation	YDR186C	YDR186C	_NNS(ph)NSNLLFEK_	0.28405	0.026496	CHK1/2
SNF1	promote phosphorylation	YDR239C	YDR239C	_S(ph)GTLDNDYVNR_	0.29821	0.023882	CAMK2
SNF1	promote phosphorylation	YDR292C	SRP101	_LDFSSSNSHNS(ph)SQVALDSTINKDSFGDR_	0.074697	0.00012666	CK1	Bacterial secretion system;Protein export
SNF1	promote phosphorylation	YDR345C	HXT3	_SSENSNADLPS(ph)NS(ph)SQVMNMPEEK_	0.33799	0.048305
SNF1	promote phosphorylation	YDR422C	SIP1	_NKGNAGGS(ph)NDDFTAPISATAK_	0.11856	0.00070804
SNF1	promote phosphorylation	YDR477W	SNF1	_SVSDELDTFLSQS(ph)PPTFQQQSK_	0.28075	0.025297	NEK6
SNF1	promote phosphorylation	YDR477W	SNF1	_SVSDELDTFLSQSPPTFQQQS(ph)K_	0.14399	0.0023797
SNF1	promote phosphorylation	YDR497C	ITR1	_TSQSNVGDAVGNADS(ph)VEFNSEHDSPSKR_	0.097864	0.000271
SNF1	promote phosphorylation	YDR497C	ITR1	_TSQSNVGDAVGNADSVEFNS(ph)EHDSPSKR_	0.25204	0.026804	GSK3
SNF1	promote phosphorylation	YDR497C	ITR1	_TSQSNVGDAVGNADSVEFNSEHDS(ph)PSKR_	0.17288	0.0047562	CDK2
SNF1	promote phosphorylation	YER068W	MOT2	_LQTVSQQIQPPLNVS(ph)TPPPGIFGPQHK_	0.33269	0.049611	NEK6
SNF1	promote phosphorylation	YER093C	TSC11	_(ca)FIGILTQS(ph)KNGVHILT(ph)R_	0.26196	0.014006	NEK6
SNF1	promote phosphorylation	YER122C	GLO3	_AIS(ph)SDQLFGR_	0.17922	0.006636
SNF1	promote phosphorylation	YER176W	ECM32	_KENSTIQSSS(ph)SSNLR_	0.078357	0.00015816
SNF1	promote phosphorylation	YER187W	YER187W	_M(ox)LIDQIVAAVPGVPDIS(ph)GNAS(ph)ALSLQRR_	0.030656	1.13e-07	GSK3
SNF1	promote phosphorylation	YER187W	YER187W	_M(ox)LIDQIVAAVPGVPDISGNAS(ph)ALS(ph)LQRR_	0.092111	0.00018659	CK1
SNF1	promote phosphorylation	YFL021W	GAT1	_RNPSPS(ph)IVKPGSR_	0.23686	0.0089846
SNF1	promote phosphorylation	YFR015C	GSY1	_IARPLS(ph)VPGS(ph)PK_	0.14616	0.0019464	ERK/MAPK	Starch and sucrose metabolism;Insulin signaling pathway
SNF1	promote phosphorylation	YFR017C	YFR017C	_VPHGS(ph)PPQLGTR_	0.16516	0.0014803
SNF1	promote phosphorylation	YFR053C	HXK1	_KGS(ph)MADVPK_	0.31277	0.028755	PKA	Glycolysis / Gluconeogenesis;Fructose and mannose metabolism;Galactose metabolism;Starch and sucrose metabolism;Aminosugars metabolism;Streptomycin biosynthesis;Insulin signaling pathway;Type II diabetes mellitus
SNF1	promote phosphorylation	YGL009C	LEU1	_(ca)VEVTS(ph)EDEKELESAAYDHAEPVQPEDAPQDIANDELK_	0.26264	0.014162	CK2	Valine	SNF1 promote phosphorylation YGL009C LEU1 _(ca)VEVTS(ph)EDEKELESAAYDHAEPVQPEDAPQDIANDELK_
SNF1	promote phosphorylation	YGL009C	LEU1	_DQDQS(ph)SPKVEVTSEDEKELESAAYDHAEPVQPEDAPQDIANDELK_	0.30605	0.034432		Valine	SNF1 promote phosphorylation YGL009C LEU1 _DQDQS(ph)SPKVEVTSEDEKELESAAYDHAEPVQPEDAPQDIANDELK_
SNF1	promote phosphorylation	YGL009C	LEU1	_DQDQSSPKVEVTS(ph)EDEK_	0.2678	0.016502	CK2	Valine	SNF1 promote phosphorylation YGL009C LEU1 _DQDQSSPKVEVTS(ph)EDEK_
SNF1	promote phosphorylation	YGL009C	LEU1	_EFEYKDQDQSS(ph)PKVEVTSEDEK_	0.29474	0.027335	Polo box	Valine	SNF1 promote phosphorylation YGL009C LEU1 _EFEYKDQDQSS(ph)PKVEVTSEDEK_
SNF1	promote phosphorylation	YGL009C	LEU1	_S(ph)DDTPAKPSSSGMKPFLTLEGISAPLDK_	0.25179	0.011798		Valine	SNF1 promote phosphorylation YGL009C LEU1 _S(ph)DDTPAKPSSSGMKPFLTLEGISAPLDK_
SNF1	promote phosphorylation	YGL009C	LEU1	_VEVT(ph)SEDEKELESAAY(ph)DHAEPVQPEDAPQDIANDELK_	0.16682	0.0015636	EGFR	Valine	SNF1 promote phosphorylation YGL009C LEU1 _VEVT(ph)SEDEKELESAAY(ph)DHAEPVQPEDAPQDIANDELK_
SNF1	promote phosphorylation	YGL009C	LEU1	_VEVT(ph)SEDEKELESAAYDHAEPVQPEDAPQDIANDELK_	0.24939	0.012245	FHA1 Rad53p	Valine	SNF1 promote phosphorylation YGL009C LEU1 _VEVT(ph)SEDEKELESAAYDHAEPVQPEDAPQDIANDELK_
SNF1	promote phosphorylation	YGL009C	LEU1	_VEVTS(ph)EDEKELES(ph)AAYDHAEPVQPEDAPQDIANDELK_	0.26042	0.013655		Valine	SNF1 promote phosphorylation YGL009C LEU1 _VEVTS(ph)EDEKELES(ph)AAYDHAEPVQPEDAPQDIANDELK_
SNF1	promote phosphorylation	YGL009C	LEU1	_VEVTSEDEKELES(ph)AAYDHAEPVQPEDAPQDIANDELK_	0.32043	0.035139		Valine	SNF1 promote phosphorylation YGL009C LEU1 _VEVTSEDEKELES(ph)AAYDHAEPVQPEDAPQDIANDELK_
SNF1	promote phosphorylation	YGL035C	MIG1	_S(ph)LTDFQGLNNANPNNNGSLR_	0.10983	0.00049313	CHK1/2
SNF1	promote phosphorylation	YGL077C	HNM1	_VEEEIKPLDDM(ox)DS(ph)K_	0.1503	0.0017789
SNF1	promote phosphorylation	YGL180W	ATG1	_SMDSNAIAEEQDSDDAEEEDET(ph)LKK_	0.23277	0.02073	PLK1	mTOR signaling pathway;Regulation of autophagy
SNF1	promote phosphorylation	YGL253W	HXK2	_KGS(ph)M(ox)ADVPK_	0.064663	1.43e-05	PKA	Glycolysis / Gluconeogenesis;Fructose and mannose metabolism;Galactose metabolism;Starch and sucrose metabolism;Aminosugars metabolism;Streptomycin biosynthesis;Insulin signaling pathway;Type II diabetes mellitus
SNF1	promote phosphorylation	YGR008C	STF2	_GSNLQS(ph)HEQKFENVQKE_	0.19128	0.0032134	CK1
SNF1	promote phosphorylation	YGR055W	MUP1	_VYDDTIGDVDT(ph)QEDGVIETNIIEHYK_	0.18099	0.0045118	FHA1 Rad53p
SNF1	promote phosphorylation	YGR055W	MUP1	_VYDDTIGDVDTQEDGVIETNIIEHY(ph)K_	0.21798	0.016579
SNF1	promote phosphorylation	YGR138C	TPO2	_LT(ph)KTET(ph)VKS(ph)LQDLGVTSAAPVPDINAPQTAK_	0.11693	0.00019131	CK2
SNF1	promote phosphorylation	YGR138C	TPO2	_LTKT(ph)ET(ph)VKS(ph)LQDLGVTSAAPVPDINAPQTAK_	0.13441	0.00045359	NEK6
SNF1	promote phosphorylation	YGR202C	PCT1	_(ca)FLT(ph)T(ph)QRTNGVSTSDIITK_	0.036788	1.97e-08	CHK1	Glycerophospholipid metabolism;Aminophosphonate metabolism
SNF1	promote phosphorylation	YGR267C	FOL2	_HET(ph)PLNIRPTS(ph)PYTLNPPVER_	0.28275	0.031582	PKD	Folate biosynthesis
SNF1	promote phosphorylation	YGR280C	PXR1	_SSES(ph)ASNIPDAVNTR_	0.029091	1.07e-07	CK1
SNF1	promote phosphorylation	YGR280C	PXR1	_SSESAS(ph)NIPDAVNTR_	0.049986	6.84e-06	CK1
SNF1	promote phosphorylation	YGR281W	YOR1	_TITVGDAVS(ph)ETELENK_	0.2188	0.010875	CK2
SNF1	promote phosphorylation	YGR281W	YOR1	_TITVGDAVSET(ph)ELENK_	0.21556	0.0096716	CK2
SNF1	promote phosphorylation	YIL033C	BCY1	_EKTS(ph)T(ph)PPLPMHFNAQR_	0.23026	0.017171
SNF1	promote phosphorylation	YIL121W	QDR2	_ENDFEDELAES(ph)M(ox)QS(ph)YNR_	0.15237	0.0044952	CK1
SNF1	promote phosphorylation	YIL121W	QDR2	_ENDFEDELAES(ph)MQSYNR_	0.065194	7.02e-05	NEK6
SNF1	promote phosphorylation	YJL026W	RNR2	_AAADALSDLEIKDS(ph)KSNLNK_	0.23202	0.017044		Purine metabolism;Pyrimidine metabolism;Glutathione metabolism;p53 signaling pathway
SNF1	promote phosphorylation	YJL026W	RNR2	_AAADALSDLEIKDSKS(ph)NLNK_	0.23425	0.018056		Purine metabolism;Pyrimidine metabolism;Glutathione metabolism;p53 signaling pathway
SNF1	promote phosphorylation	YJL080C	SCP160	_DLPSLGS(ph)NAAFANVK_	0.27997	0.027329	CK1
SNF1	promote phosphorylation	YJL141C	YAK1	_RLSAYPPS(ph)TS(ph)PPLQPPFK_	0.36358	0.049819
SNF1	promote phosphorylation	YJL155C	FBP26	_GTSQVGELSQS(ph)STK_	0.11771	0.00073282	NEK6	Fructose and mannose metabolism
SNF1	promote phosphorylation	YJL155C	FBP26	_GTSQVGELSQSS(ph)TK_	0.079543	0.00010094	CK1	Fructose and mannose metabolism
SNF1	promote phosphorylation	YJR005W	APL1	_NVILLLLSRESSLLRLDIS(ph)Y(ph)FFIEY(ph)NDPIYIK_	0.036982	1.36e-06	PLK1
SNF1	promote phosphorylation	YJR049C	UTR1	_KISS(ph)ESSSR_	0.086967	0.00029162	PKD
SNF1	promote phosphorylation	YJR072C	NPA3	_GEVNENS(ph)APDLQR_	0.10465	0.00030056
SNF1	promote phosphorylation	YJR076C	CDC11	_T(ph)EALSGESVAAESIRPNLTK_	0.139	0.00055446	CAMK2
SNF1	promote phosphorylation	YKL035W	UGP1	_ILNHMIETGAEY(ph)IMELT(ph)DKTR_	0.34248	0.046008		Pentose and glucuronate interconversions;Galactose metabolism;Starch and sucrose metabolism;Nucleotide sugars metabolism
SNF1	promote phosphorylation	YKL126W	YPK1	_EKPIDS(ph)VVDEYLS(ph)ESVQK_	0.11073	0.0001346
SNF1	promote phosphorylation	YKL126W	YPK1	_EKPIDS(ph)VVDEYLSES(ph)VQK_	0.096824	5.47e-05	NEK6
SNF1	promote phosphorylation	YKL146W	AVT3	_NPSNS(ph)LQLQGGDITR_	0.29906	0.024153
SNF1	promote phosphorylation	YKL204W	EAP1	_GPSS(ph)ITDFLNLK_	0.11566	0.00065806
SNF1	promote phosphorylation	YKL204W	EAP1	_SST(ph)PNAESQLLSASDKDNGK_	0.28417	0.026311	Polo box
SNF1	promote phosphorylation	YLL028W	TPO1	_ILT(ph)GS(ph)VNEPDRVEVDYTNCAPMGGDRPYPPSLPSR_	0.11071	0.00013447	CK2
SNF1	promote phosphorylation	YLL048C	YBT1	_ANS(ph)SANLAAK_	0.26922	0.036068	CHK1/2
SNF1	promote phosphorylation	YLL048C	YBT1	_SS(ph)TS(ph)LSNLPAVK_	0.084811	0.00035091	GSK3
SNF1	promote phosphorylation	YLL048C	YBT1	_SST(ph)SLSNLPAVK_	0.10332	0.00058954	FHA KAPP
SNF1	promote phosphorylation	YLR177W	YLR177W	_NNS(ph)GKS(ph)LADLPGK_	0.12919	0.0023652	PKD
SNF1	promote phosphorylation	YLR257W	YLR257W	_DRS(ph)YTS(ph)VAELNR_	0.13068	0.00038261	CK2
SNF1	promote phosphorylation	YLR257W	YLR257W	_DRS(ph)YTSVAELNR_	0.10309	0.00030153	PLK1
SNF1	promote phosphorylation	YLR257W	YLR257W	_DRSY(ph)TSVAELNR_	0.057544	1.06e-06	ALK
SNF1	promote phosphorylation	YLR257W	YLR257W	_SYTS(ph)VAELNR_	0.091815	0.00039326	CK2
SNF1	promote phosphorylation	YLR260W	LCB5	_YIEKEPLHYYDANSSPSSPLSSS(ph)MSNISEK_	0.18156	0.0061781	NEK6	Sphingolipid metabolism;VEGF signaling pathway;Calcium signaling pathway
SNF1	promote phosphorylation	YLR413W	YLR413W	_IIEEHES(ph)PIDAEK_	0.08129	8.9e-05
SNF1	promote phosphorylation	YML010W	SPT5	_(ca)DENT(ph)S(ph)DKDTVDS(ph)GNVTT(ph)T(ph)ES(ph)T(ph)ER_	0.078977	6.29e-05
SNF1	promote phosphorylation	YMR049C	ERB1	_LLAEEEGDGEEDYDS(ph)S(ph)EFS(ph)DDTTSLTDR_	0.48333	8.32e-06	GSK3
SNF1	promote phosphorylation	YMR205C	PFK2	_(ca)VHS(ph)YTDLAYR_	0.073633	7.51e-06	CK1	Glycolysis / Gluconeogenesis;Pentose phosphate pathway;Fructose and mannose metabolism;Galactose metabolism
SNF1	promote phosphorylation	YMR205C	PFK2	_VHS(ph)YTDLAYR_	0.093356	0.00012524	CK1	Glycolysis / Gluconeogenesis;Pentose phosphate pathway;Fructose and mannose metabolism;Galactose metabolism
SNF1	promote phosphorylation	YMR205C	PFK2	_VHSYT(ph)DLAYR_	0.085387	2.25e-05	FHA KAPP	Glycolysis / Gluconeogenesis;Pentose phosphate pathway;Fructose and mannose metabolism;Galactose metabolism
SNF1	promote phosphorylation	YMR275C	BUL1	_SSST(ph)SNLENLIPLR_	0.22879	0.017261	CK1
SNF1	promote phosphorylation	YMR291W	YMR291W	_NSLMNGCFSTT(ph)PESR_	0.18799	0.0079184	FHA KAPP
SNF1	promote phosphorylation	YMR300C	ADE4	_RES(ph)IANNS(ph)S(ph)DM(ox)K_	0.032586	3.57e-07		Purine metabolism;Glutamate metabolism
SNF1	promote phosphorylation	YNL015W	PBI2	_HNDVIENVEEDKEVHT(ph)N_	0.34828	0.042823
SNF1	promote phosphorylation	YNL157W	YNL157W	_EGSISSGPPSSNNGTIGGGSTSSTPVGNHSSS(ph)SSSLYTESPIR_	0.031711	7.52e-07
SNF1	promote phosphorylation	YNL163C	RIA1	_IAS(ph)SDELMER_	0.1552	0.0042978	PKA
SNF1	promote phosphorylation	YNL183C	NPR1	_ASMDSNNANATQS(ph)R_	0.16087	0.0050646	GSK3
SNF1	promote phosphorylation	YNL183C	NPR1	_NKSSS(ph)HIGSVSNSSSSDR_	0.1496	0.0059747	GSK3
SNF1	promote phosphorylation	YNL206C	RTT106	_DNS(ph)FASINGQPEQELQYK_	0.33297	0.047317	CHK1/2
SNF1	promote phosphorylation	YNL224C	SQS1	_YDS(ph)STDLQAGR_	0.26055	0.027767	CAMK2
SNF1	promote phosphorylation	YNL243W	SLA2	_TPT(ph)PTPPVVAEPAISPR_	0.33364	0.036652	PKA/AKT
SNF1	promote phosphorylation	YNR014W	YNR014W	_S(ph)IADRSSS(ph)R_	0.0083579	1.23e-13
SNF1	promote phosphorylation	YNR016C	ACC1	_AVS(ph)VSDLSYVANSQSSPLR_	0.24329	0.010135	CAMK2	Fatty acid biosynthesis;Pyruvate metabolism;Propanoate metabolism;Insulin signaling pathway
SNF1	promote phosphorylation	YNR049C	MSO1	_HFSPS(ph)FSNR_	0.18127	0.0024352
SNF1	promote phosphorylation	YOL059W	GPD2	_(ca)S(ph)DSAVSIVHLK_	0.33897	0.038839	PKA	Glycerophospholipid metabolism
SNF1	promote phosphorylation	YOL059W	GPD2	_S(ph)DSAVSIVHLK_	0.31846	0.03801	PKA	Glycerophospholipid metabolism
SNF1	promote phosphorylation	YOL059W	GPD2	_SDS(ph)AVS(ph)IVHLK_	0.22544	0.0071571	CK1	Glycerophospholipid metabolism
SNF1	promote phosphorylation	YOL059W	GPD2	_SDS(ph)AVSIVHLK_	0.34867	0.049844	PKD	Glycerophospholipid metabolism
SNF1	promote phosphorylation	YOL109W	ZEO1	_EQAEAS(ph)IDNLKNEATPEAEQVK_	0.33978	0.039177	PLK1
SNF1	promote phosphorylation	YOL109W	ZEO1	_NEAT(ph)PEAEQVKKEEQNIADGVEQK_	0.30229	0.024512	FHA KAPP
SNF1	promote phosphorylation	YOR052C	YOR052C	_S(ph)DSGTVLGAIPLNSR_	0.10446	0.0004608
SNF1	promote phosphorylation	YOR052C	YOR052C	_SDS(ph)GTVLGAIPLNSR_	0.13322	0.0032564	PKD
SNF1	promote phosphorylation	YOR052C	YOR052C	_SDSGT(ph)VLGAIPLNSR_	0.15995	0.0065354
SNF1	promote phosphorylation	YOR260W	GCD1	_DSTAATS(ph)GDKLNELVNSALDSTVINEFMQHSTR_	0.092415	0.00019072	CK1
SNF1	promote phosphorylation	YOR273C	TPO4	_NEPISNSLYSAIKDNEDGYS(ph)YTEMATDASAR_	0.17964	0.0046853	CK2
SNF1	promote phosphorylation	YOR273C	TPO4	_NEPISNSLYSAIKDNEDGYSYT(ph)EMATDASAR_	0.21277	0.015672	FHA KAPP
SNF1	promote phosphorylation	YOR352W	YOR352W	_INVS(ph)SPFS(ph)SATK_	0.27804	0.017995	GSK3
SNF1	promote phosphorylation	YOR352W	YOR352W	_INVSS(ph)PFS(ph)SATK_	0.28415	0.019671	ERK/MAPK
SNF1	promote phosphorylation	YOR352W	YOR352W	_INVSS(ph)PFSS(ph)ATK_	0.28415	0.019671	CK1
SNF1	promote phosphorylation	YOR352W	YOR352W	_INVSS(ph)PFSSAT(ph)K_	0.083638	0.00024819	CK1
SNF1	promote phosphorylation	YOR352W	YOR352W	_INVSSPFS(ph)SATK_	0.29334	0.043445	CK1
SNF1	promote phosphorylation	YPL032C	SVL3	_NSNMPNIGNPSSINMSDFGRPPNNSS(ph)QTR_	0.2611	0.029502
SNF1	promote phosphorylation	YPL058C	PDR12	_S(ph)LLHYLR_	0.13674	0.00050279
SNF1	promote phosphorylation	YPL070W	MUK1	_SSS(ph)QLSMELSNR_	0.30264	0.046863	PKD
SNF1	promote phosphorylation	YPL085W	SEC16	_SDVPPVSS(ph)STNISPANETQLEIPDTQELHHK_	0.31287	0.040458
SNF1	promote phosphorylation	YPR072W	NOT5	_AT(ph)TPIAPGVESASQS(ph)ISST(ph)PTPVSTDTPLHTVK_	0.23444	0.020934	Polo box
SNF1	promote phosphorylation	YPR072W	NOT5	_AT(ph)TPIAPGVESASQSIS(ph)STPTPVSTDTPLHT(ph)VK_	0.26646	0.033867	FHA1 Rad53p
SNF1	promote phosphorylation	YPR159W	KRE6	_AVS(ph)TANDNSFLQPPHR_	0.25754	0.024257	CAMK2
SNF1	promote phosphorylation	YPR160W	GPH1	_PPASTSTTNDMITEEPTS(ph)PHQIPR_	0.29731	0.029414	WW GroupIV	Starch and sucrose metabolism;Insulin signaling pathway
SNF1	promote phosphorylation	YPR160W	GPH1	_RLT(ph)GFLPQEIK_	0.31868	0.039774	CHK1/2	Starch and sucrose metabolism;Insulin signaling pathway
STE20	inhibit phosphorylation	YBL047C	EDE1	_FVETTVENS(ph)NLNVNR_	3.6674	0.041432	CK1
STE20	inhibit phosphorylation	YBR054W	YRO2	_KAQEEEEDVAT(ph)DS(ph)E_	3.5699	0.041046	CK2
STE20	inhibit phosphorylation	YBR054W	YRO2	_KAQEEEEDVAT(ph)DSE_	3.4602	0.049436	CK2
STE20	inhibit phosphorylation	YBR054W	YRO2	_KAQEEEEDVATDS(ph)E_	4.5192	0.020882
STE20	inhibit phosphorylation	YBR054W	YRO2	_MPS(ph)PAS(ph)FK_	6.2723	0.0053926
STE20	inhibit phosphorylation	YBR054W	YRO2	_SSDS(ph)DSSIKEK_	4.591	0.019765	CK1
STE20	inhibit phosphorylation	YBR072W	HSP26	_RQLANT(ph)PAK_	6.1015	0.0067688	CDK2
STE20	inhibit phosphorylation	YBR072W	HSP26	_RQLANT(ph)PAKDSTGK_	10.135	0.00059781	CDK2
STE20	inhibit phosphorylation	YCR077C	PAT1	_DLS(ph)PEEQR_	4.5317	0.020682	PKA
STE20	inhibit phosphorylation	YCR088W	ABP1	_KEPVKT(ph)PS(ph)PAPAAK_	3.4322	0.046275
STE20	inhibit phosphorylation	YDL195W	SEC31	_VAT(ph)PLS(ph)GGVPPAPLPK_	5.1113	0.013427
STE20	inhibit phosphorylation	YDR001C	NTH1	_RGS(ph)EDDTYSSSQGNR_	3.5686	0.041091	PKA	Starch and sucrose metabolism
STE20	inhibit phosphorylation	YDR011W	SNQ2	_VQDLINDLSKQET(ph)K_	4.1953	0.026897	PKD	ABC transporters
STE20	inhibit phosphorylation	YDR170C	SEC7	_ETSNDATNGM(ox)KT(ph)PEETEDTNDKR_	4.3732	0.021144	CK2
STE20	inhibit phosphorylation	YDR171W	HSP42	_KS(ph)S(ph)SFAHLQAPSPIPDPLQVSKPETR_	6.6427	0.0047707	PKD
STE20	inhibit phosphorylation	YER052C	HOM3	_KGESTPPHPPENLS(ph)SSFYEK_	3.672	0.041272		Glycine	STE20 inhibit phosphorylation YER052C HOM3 _KGESTPPHPPENLS(ph)SSFYEK_
STE20	inhibit phosphorylation	YFR053C	HXK1	_TKYDVAVDEQS(ph)PRPGQQAFEK_	7.4229	0.0029582	CDK1	Glycolysis / Gluconeogenesis;Fructose and mannose metabolism;Galactose metabolism;Starch and sucrose metabolism;Aminosugars metabolism;Streptomycin biosynthesis;Insulin signaling pathway;Type II diabetes mellitus
STE20	inhibit phosphorylation	YGL008C	PMA1	_SVEDFM(ox)AAM(ox)QRVS(ph)TQHEKET(ph)_	6.9991	0.0038209		Oxidative phosphorylation
STE20	inhibit phosphorylation	YGL008C	PMA1	_VS(ph)TQHEKET_	10.987	0.00045237	PKA	Oxidative phosphorylation
STE20	inhibit phosphorylation	YGR054W	YGR054W	_SSETS(ph)PDSTPAPSAPASTNAPTNNKETSPEEKK_	3.9615	0.03247	Polo box
STE20	inhibit phosphorylation	YGR086C	PIL1	_ALLELLDDSPVT(ph)PGETRPAYDGYEASK_	8.3003	0.0017859	WW GroupIV
STE20	inhibit phosphorylation	YGR152C	RSR1	_VKQST(ph)PVNEK_	3.5319	0.046483	Polo box
STE20	inhibit phosphorylation	YGR240C	PFK1	_ASS(ph)DAS(ph)DLLR_	3.4893	0.048216	CK1	Glycolysis / Gluconeogenesis;Pentose phosphate pathway;Fructose and mannose metabolism;Galactose metabolism
STE20	inhibit phosphorylation	YGR240C	PFK1	_KNEAS(ph)PNTDAK_	6.1285	0.006649		Glycolysis / Gluconeogenesis;Pentose phosphate pathway;Fructose and mannose metabolism;Galactose metabolism
STE20	inhibit phosphorylation	YGR240C	PFK1	_KNEASPNT(ph)DAK_	3.5139	0.047206	CK1	Glycolysis / Gluconeogenesis;Pentose phosphate pathway;Fructose and mannose metabolism;Galactose metabolism
STE20	inhibit phosphorylation	YGR250C	YGR250C	_RGNLSSSDDDDQSQT(ph)DNSSK_	4.1911	0.026989	FHA KAPP
STE20	inhibit phosphorylation	YGR250C	YGR250C	_S(ph)SSSVS(ph)FNEEGSVESNK_	3.6864	0.03714	CK2
STE20	inhibit phosphorylation	YGR250C	YGR250C	_YFDS(ph)VRS(ph)TPVAEK_	4.6963	0.018248
STE20	inhibit phosphorylation	YGR250C	YGR250C	_YFDS(ph)VRST(ph)PVAEK_	4.1136	0.028712	Polo box
STE20	inhibit phosphorylation	YHL034C	SBP1	_FPT(ph)KIDFDNIKENYDTK_	5.0655	0.013881	PKD
STE20	inhibit phosphorylation	YHR164C	DNA2	_HQLQEVFGQAQS(ph)R_	8.0349	0.0020734	CK2	DNA replication
STE20	inhibit phosphorylation	YIL136W	OM45	_NNT(ph)GDANTEEAAAR_	5.0324	0.014219	PKD
STE20	inhibit phosphorylation	YJL081C	ARP4	_KVT(ph)PTEEKEQEAVSK_	4.2445	0.025868	CK2
STE20	inhibit phosphorylation	YJR027W	YJR027W	_AHNVS(ph)TSNNSPSTDNDSISKSTTEPIQLNNK_	6.2384	0.0055145
STE20	inhibit phosphorylation	YJR027W	YJR027W	_AHNVSTS(ph)NNSPSTDNDSISK_	5.9165	0.0068403	CK1
STE20	inhibit phosphorylation	YKL011C	CCE1	_NY(ph)ESITELLNSK_	3.5354	0.04229	ALK
STE20	inhibit phosphorylation	YKL054C	DEF1	_KTES(ph)PLENVAELKK_	4.198	0.024313	PKD
STE20	inhibit phosphorylation	YLL018C	DPS1	_AVEES(ph)AEPAQVILGEDGKPLSKK_	4.3065	0.024635		Alanine and aspartate metabolism;Aminoacyl-tRNA biosynthesis
STE20	inhibit phosphorylation	YLL043W	FPS1	_TTGAQTNM(ox)ESNES(ph)PR_	4.7324	0.017759	CDK1
STE20	inhibit phosphorylation	YLR257W	YLR257W	_GES(ph)YQSAEQEIDHTAPEKSEK_	3.4923	0.048089	PKD
STE20	inhibit phosphorylation	YLR258W	GSY2	_VARPLS(ph)VPGSPR_	3.5774	0.044716	CAMK2	Starch and sucrose metabolism;Insulin signaling pathway
STE20	inhibit phosphorylation	YLR335W	NUP2	_ADGTGEAQVDNS(ph)PTTESNSR_	3.7003	0.040303
STE20	inhibit phosphorylation	YLR335W	NUP2	_ADGTGEAQVDNSPT(ph)TESNSR_	3.8934	0.034331	FHA KAPP
STE20	inhibit phosphorylation	YLR429W	CRN1	_T(ph)KSPEQEKS(ph)AT(ph)PPSSITAAK_	4.3037	0.02234
STE20	inhibit phosphorylation	YML008C	ERG6	_KPENAETPS(ph)QTSQEATQ_	3.663	0.041588		Biosynthesis of steroids
STE20	inhibit phosphorylation	YML008C	ERG6	_KPENAETPSQTS(ph)QEATQ_	3.5658	0.04119	CK1	Biosynthesis of steroids
STE20	inhibit phosphorylation	YML035C	AMD1	_KIGDEQAGVVVDDET(ph)PPLEQQDSHESLAADSR_	4.6973	0.018234	FHA2 Rad53p	Purine metabolism
STE20	inhibit phosphorylation	YML057W	CMP2	_IIENKTERPQSSTT(ph)PIDSK_	5.6052	0.008475	FHA1 Rad53p	MAPK signaling pathway;Wnt signaling pathway;VEGF signaling pathway;Calcium signaling pathway;Apoptosis;Natural killer cell mediated cytotoxicity;T cell receptor signaling pathway;B cell receptor signaling pathway;Long-term potentiation;Axon guidance;Alzheimer's disease;Amyotrophic lateral sclerosis (ALS)
STE20	inhibit phosphorylation	YML057W	CMP2	_TERPQSSTT(ph)PIDSK_	4.0622	0.029923	FHA1 Rad53p	MAPK signaling pathway;Wnt signaling pathway;VEGF signaling pathway;Calcium signaling pathway;Apoptosis;Natural killer cell mediated cytotoxicity;T cell receptor signaling pathway;B cell receptor signaling pathway;Long-term potentiation;Axon guidance;Alzheimer's disease;Amyotrophic lateral sclerosis (ALS)
STE20	inhibit phosphorylation	YML100W	TSL1	_IAS(ph)PIQHEHDSGSR_	4.0966	0.029106	CAMK2	Starch and sucrose metabolism
STE20	inhibit phosphorylation	YMR010W	YMR010W	_ALKQDSNDT(ph)SDSPQDDQVGK_	5.9155	0.0076621	CK1
STE20	inhibit phosphorylation	YMR104C	YPK2	_KASQSST(ph)ETQGPSSESGLM(ox)TVK_	4.1047	0.028918
STE20	inhibit phosphorylation	YMR104C	YPK2	_SKEDDGSS(ph)EDENEK_	8.3426	0.0017444	CK2
STE20	inhibit phosphorylation	YNL121C	TOM70	_FGDIDT(ph)ATAT(ph)PTELSTQPAK_	3.989	0.028822	FHA KAPP
STE20	inhibit phosphorylation	YNL121C	TOM70	_FGDIDTATAT(ph)PTELSTQPAKER_	4.5302	0.020706	CK2
STE20	inhibit phosphorylation	YNL121C	TOM70	_FGDIDTATATPT(ph)ELSTQPAK_	4.7567	0.017438	FHA KAPP
STE20	inhibit phosphorylation	YNL175C	NOP13	_SGASEKDAQGEES(ph)TINT(ph)PTGDESGEVVK_	4.8211	0.016617
STE20	inhibit phosphorylation	YNL287W	SEC21	_SETTLDT(ph)TPEAES(ph)VPEKR_	5.0546	0.012577	CK2
STE20	inhibit phosphorylation	YNR019W	ARE2	_KSS(ph)PDAVDSVGK_	3.7974	0.033809	Polo box	Biosynthesis of steroids
STE20	inhibit phosphorylation	YOR046C	DBP5	_LADIQADPNS(ph)PLYSAK_	3.5762	0.04476	WW GroupIV	Folate biosynthesis
STE20	inhibit phosphorylation	YOR086C	TCB1	_AGT(ph)T(ph)VIGGGVGAIGK_	6.4152	0.0049116	FHA2 Rad53p
STE20	inhibit phosphorylation	YOR189W	IES4	_IEDTSPPS(ph)ANSR_	5.3778	0.011097	CK1
STE20	inhibit phosphorylation	YOR204W	DED1	_VGS(ph)TSENITQK_	4.8823	0.015879	PKD
STE20	inhibit phosphorylation	YOR261C	RPN8	_VSDDS(ph)ESESGDKEAT(ph)APLIQR_	3.7579	0.038407	FHA2 Rad53p	Proteasome
STE20	inhibit phosphorylation	YPL260W	YPL260W	_NSS(ph)PAYDEDGNDDRLR_	3.7067	0.040087	Polo box
STE20	inhibit phosphorylation	YPR160W	GPH1	_RLT(ph)GFLPQEIK_	3.7057	0.040121	CHK1/2	Starch and sucrose metabolism;Insulin signaling pathway
STE20	promote phosphorylation	YAR002W	NUP60	_S(ph)RSNLSQENDNEGK_	0.22555	0.0015917
STE20	promote phosphorylation	YAR042W	SWH1	_FIEATKESDEDS(ph)DADEFFDAEEAASDKK_	0.42072	0.036999	CK1
STE20	promote phosphorylation	YBL051C	PIN4	_S(ph)LSHSGLDDGLEQGLNR_	0.40145	0.030498	GSK3
STE20	promote phosphorylation	YBL051C	PIN4	_SLSHS(ph)GLDDGLEQGLNR_	0.43344	0.041687	NEK6
STE20	promote phosphorylation	YBR068C	BAP2	_ETSPDS(ph)IS(ph)IR_	0.32586	0.012197	CK1
STE20	promote phosphorylation	YBR086C	IST2	_SSAES(ph)SNATNNNTLGTESK_	0.38604	0.025824	CK1
STE20	promote phosphorylation	YBR181C	RPS6B	_RAS(ph)S(ph)LKA_	0.11564	1.23e-05	PKA/AKT	Ribosome;mTOR signaling pathway;Insulin signaling pathway
STE20	promote phosphorylation	YCL014W	BUD3	_AADVENLS(ph)DDDEHRQNESR_	0.41804	0.036052
STE20	promote phosphorylation	YCL020W	YCL020W	_VNNDHINESTVSSQYLS(ph)DDNELSLRPATERI_	0.11214	1.13e-05	CK1
STE20	promote phosphorylation	YCR061W	YCR061W	_AEGEDEGDNTS(ph)NHDTLR_	0.24692	0.0027384
STE20	promote phosphorylation	YCR061W	YCR061W	_RAEGEDEGDNTS(ph)NHDTLR_	0.27309	0.0048345
STE20	promote phosphorylation	YDL225W	SHS1	_FLNS(ph)PDLPER_	0.44579	0.046539
STE20	promote phosphorylation	YDL240W	LRG1	_ENVFS(ph)NTKTLTLDDISR_	0.080384	6.06e-07
STE20	promote phosphorylation	YDR028C	REG1	_RSDS(ph)GVHS(ph)PITDNSSVASSTTSR_	0.24266	0.0024725	F box bTrCP
STE20	promote phosphorylation	YDR119W	VBA4	_IDDSPQDEVNS(ph)IK_	0.31628	0.010296
STE20	promote phosphorylation	YDR210W-B	YDR210W-B	_NVSRTS(ph)PNTTNTK_	0.44456	0.048353	PKA
STE20	promote phosphorylation	YDR299W	BFR2	_NGES(ph)DLS(ph)DYGNSNTEETK_	0.3881	0.026422
STE20	promote phosphorylation	YDR365W-B	YDR365W-B	_HSDSYS(ph)ENETNHTNVPISSTGGTNNK_	0.34854	0.016364	CK2
STE20	promote phosphorylation	YDR365W-B	YDR365W-B	_SPS(ph)IDASPPENNSSHNIVPIK_	0.30676	0.0088464	PKD
STE20	promote phosphorylation	YDR454C	GUK1	_RLS(ph)AAQAELAYAETGAHDK_	0.18864	0.00053195	PKD	Purine metabolism
STE20	promote phosphorylation	YDR480W	DIG2	_EEDHSGKPPTIT(ph)TSPAEK_	0.23023	0.0018043		MAPK signaling pathway - yeast
STE20	promote phosphorylation	YDR507C	GIN4	_HFS(ph)ESNK_	0.20231	0.00079979	PIM1/2	Cell cycle - yeast
STE20	promote phosphorylation	YDR507C	GIN4	_LSTIVNQSS(ph)PTPASR_	0.39416	0.02823	Polo box	Cell cycle - yeast
STE20	promote phosphorylation	YEL046C	GLY1	_SES(ph)TEVDVDGNAIR_	0.37607	0.023047	PKD	Glycine	STE20 promote phosphorylation YEL046C GLY1 _SES(ph)TEVDVDGNAIR_
STE20	promote phosphorylation	YEL060C	PRB1	_DDDEEPS(ph)DSEDKEHGK_	0.10276	4.45e-06	CK2
STE20	promote phosphorylation	YER024W	YAT2	_KTSSS(ph)SQVNLNR_	0.073515	1.91e-07
STE20	promote phosphorylation	YER024W	YAT2	_KTSSSS(ph)QVNLNR_	0.1676	0.00023954	CK1
STE20	promote phosphorylation	YER100W	UBC6	_KLDEGDAANT(ph)GDETEDPFTK_	0.23006	0.0018351	CK2	Ubiquitin mediated proteolysis;Parkinson's disease
STE20	promote phosphorylation	YER105C	NUP157	_M(ox)YS(ph)TPLKKR_	0.28098	0.005628
STE20	promote phosphorylation	YFR024C-A	LSB3	_FTAPTSPS(ph)TSSPK_	0.40359	0.031185
STE20	promote phosphorylation	YGL009C	LEU1	_DQDQSSPKVEVT(ph)SEDEK_	0.27037	0.00458	FHA1 Rad53p	Valine	STE20 promote phosphorylation YGL009C LEU1 _DQDQSSPKVEVT(ph)SEDEK_
STE20	promote phosphorylation	YGL009C	LEU1	_DQDQSSPKVEVTS(ph)EDEK_	0.27815	0.0053638	CK2	Valine	STE20 promote phosphorylation YGL009C LEU1 _DQDQSSPKVEVTS(ph)EDEK_
STE20	promote phosphorylation	YGL009C	LEU1	_EFEYKDQDQS(ph)SPKVEVTS(ph)EDEK_	0.25483	0.0033065		Valine	STE20 promote phosphorylation YGL009C LEU1 _EFEYKDQDQS(ph)SPKVEVTS(ph)EDEK_
STE20	promote phosphorylation	YGL009C	LEU1	_EFEYKDQDQSS(ph)PK_	0.287	0.0062909	Polo box	Valine	STE20 promote phosphorylation YGL009C LEU1 _EFEYKDQDQSS(ph)PK_
STE20	promote phosphorylation	YGL009C	LEU1	_VEVTS(ph)EDEK_	0.23315	0.0019853	CK2	Valine	STE20 promote phosphorylation YGL009C LEU1 _VEVTS(ph)EDEK_
STE20	promote phosphorylation	YGL009C	LEU1	_VEVTSEDEKELES(ph)AAYDHAEPVQPEDAPQDIANDELKDIPVK_	0.27209	0.0047399		Valine	STE20 promote phosphorylation YGL009C LEU1 _VEVTSEDEKELES(ph)AAYDHAEPVQPEDAPQDIANDELKDIPVK_
STE20	promote phosphorylation	YGL077C	HNM1	_EFSVAAS(ph)DVELENEHVPWGKK_	0.21354	0.00117	CK2
STE20	promote phosphorylation	YGL120C	PRP43	_RFS(ph)SEHPDPVETSIPEQAAEIAEELSK_	0.33318	0.013246	PKA
STE20	promote phosphorylation	YGR082W	TOM20	_GVVGSKAES(ph)DAVAEANDIDD_	0.20863	0.0010132	CK1
STE20	promote phosphorylation	YGR280C	PXR1	_SSES(ph)ASNIPDAVNTR_	0.39709	0.02913	CK1
STE20	promote phosphorylation	YGR281W	YOR1	_TITVGDAVSET(ph)ELENK_	0.34577	0.01577	CK2
STE20	promote phosphorylation	YGR285C	ZUO1	_NHTWS(ph)EFER_	0.25346	0.0032084	CK2
STE20	promote phosphorylation	YHR094C	HXT1	_NES(ph)FHDNLS(ph)ESQVQPAVAPPNTGK_	0.14475	8.37e-05
STE20	promote phosphorylation	YHR094C	HXT1	_NESFHDNLS(ph)ESQVQPAVAPPNTGK_	0.071921	2.1e-07
STE20	promote phosphorylation	YHR094C	HXT1	_NESFHDNLSES(ph)QVQPAVAPPNTGK_	0.19433	0.00064558	NEK6
STE20	promote phosphorylation	YHR094C	HXT1	_SNSS(ph)NSYELESGR_	0.15779	0.00014289	CK1
STE20	promote phosphorylation	YHR146W	CRP1	_EET(ph)PLAEPTNVSK_	0.44454	0.046035	CAMK2
STE20	promote phosphorylation	YIL121W	QDR2	_T(ph)ESVKPEPEITAPPHSR_	0.12712	2.69e-05	NEK6
STE20	promote phosphorylation	YIR003W	AIM21	_IFQNPT(ph)DEESTTSLNEK_	0.36967	0.021365	CK2
STE20	promote phosphorylation	YJL076W	NET1	_SQS(ph)SIADNNGSPVK_	0.41457	0.034847	CHK1/2	Cell cycle - yeast
STE20	promote phosphorylation	YJL080C	SCP160	_LTYEPIDLSSILS(ph)DGEEKEVTKDTSNDSAK_	0.12673	3.03e-05	CK2
STE20	promote phosphorylation	YJL134W	LCB3	_T(ph)LSNPNDFQEPNYLLDPGNHPSDHFR_	0.38967	0.026884	PKA/AKT	Sphingolipid metabolism
STE20	promote phosphorylation	YJL165C	HAL5	_NVDS(ph)GDEKDADASVNSGDDGDNDSEANM(ox)HK_	0.34785	0.016215	CK2
STE20	promote phosphorylation	YJL213W	YJL213W	_IMGGGGVAS(ph)PTDKISNK_	0.31361	0.0098748	ERK/MAPK
STE20	promote phosphorylation	YKL022C	CDC16	_NS(ph)M(ox)FGSTIPST(ph)LRKVSLQR_	0.1549	0.00013727	CK1	Ubiquitin mediated proteolysis;Cell cycle;Cell cycle - yeast;Progesterone-mediated oocyte maturation
STE20	promote phosphorylation	YKR007W	MEH1	_TNTFTLLTS(ph)PDSAK_	0.32715	0.012137	NEK6
STE20	promote phosphorylation	YKR071C	DRE2	_VVDDLIEDS(ph)DDDDFSSDSSK_	0.38379	0.025182
STE20	promote phosphorylation	YKR093W	PTR2	_DSYVSDDVANS(ph)TER_	0.03403	5.72e-11
STE20	promote phosphorylation	YLL013C	PUF3	_SVS(ph)NASLDTQNTFEQNVESDKNFNKLNR_	0.43267	0.041394	PKD
STE20	promote phosphorylation	YLL043W	FPS1	_ATSNAGHS(ph)ANTGATNGR_	0.22976	0.001821
STE20	promote phosphorylation	YLR181C	VTA1	_EIGGES(ph)EAEDSDK_	0.43441	0.042059	CK2
STE20	promote phosphorylation	YLR182W	SWI6	_IDTSVIDAES(ph)DSTPNT(ph)AR_	0.3894	0.027902		MAPK signaling pathway - yeast;Cell cycle - yeast
STE20	promote phosphorylation	YLR410W-B	YLR410W-B	_ESTEM(ox)GGTIESDTTS(ph)PR_	0.17194	0.00028572	CDK1
STE20	promote phosphorylation	YLR413W	YLR413W	_AVQESDS(ph)TTSR_	0.047993	3.13e-09
STE20	promote phosphorylation	YLR413W	YLR413W	_IIEEHES(ph)PIDAEK_	0.083092	8.24e-07
STE20	promote phosphorylation	YMR031C	YMR031C	_EATETSS(ph)AVQTK_	0.36252	0.019578	CK1
STE20	promote phosphorylation	YMR031C	YMR031C	_EATETSS(ph)AVQTKEPEEK_	0.37366	0.023245	CK1
STE20	promote phosphorylation	YMR031C	YMR031C	_EATETSSAVQTKEPEEKIS(ph)IGNK_	0.27899	0.0054198	AURORA
STE20	promote phosphorylation	YMR031C	YMR031C	_NNSITS(ph)ATSK_	0.40949	0.033124	CK1
STE20	promote phosphorylation	YMR207C	HFA1	_IMTWLS(ph)YVPAKR_	0.2347	0.0020268
STE20	promote phosphorylation	YMR219W	ESC1	_NLS(ph)DLENYSQR_	0.44335	0.045559	PKD
STE20	promote phosphorylation	YMR311C	GLC8	_GGILKNPLALS(ph)PEQLAQQDPETLEEFRR_	0.24803	0.002839	NEK6
STE20	promote phosphorylation	YNL118C	DCP2	_RNS(ph)VSKPQNSEENASTSSINDANASELLGMLK_	0.43997	0.044218	AURORA-A
STE20	promote phosphorylation	YNL183C	NPR1	_ASM(ox)DSNNANATQS(ph)R_	0.24362	0.0025305	GSK3
STE20	promote phosphorylation	YNL243W	SLA2	_T(ph)PTPTPPVVAEPAIS(ph)PRPVSQR_	0.19937	0.00076085	CDK1
STE20	promote phosphorylation	YNR002C	ATO2	_ALDS(ph)S(ph)EGEFISENNDQSR_	0.29589	0.0074663
STE20	promote phosphorylation	YNR002C	ATO2	_HSQES(ph)ICK_	0.17812	0.0003633	CK1
STE20	promote phosphorylation	YOL109W	ZEO1	_EQAEASIDNLKNEAT(ph)PEAEQVKK_	0.43806	0.045609	FHA KAPP
STE20	promote phosphorylation	YOR153W	PDR5	_SDLSS(ph)DRK_	0.37299	0.023058	CK1	ABC transporters
STE20	promote phosphorylation	YOR188W	MSB1	_RDS(ph)APDNQGIYHTVISK_	0.43482	0.044276	PKA
STE20	promote phosphorylation	YOR273C	TPO4	_PSSLT(ph)KTES(ph)NSDPR_	0.27315	0.00484	CK2
STE20	promote phosphorylation	YPL009C	YPL009C	_HCTISS(ph)DTDSDSGNAK_	0.39447	0.028324	GSK3
STE20	promote phosphorylation	YPL049C	DIG1	_VNDSYDS(ph)PLSGTAS(ph)TGK_	0.31218	0.0098428	CK1	MAPK signaling pathway - yeast
STE20	promote phosphorylation	YPL137C	GIP3	_SSS(ph)VSNAALCNTEKPDLK_	0.2639	0.0040138	PKA/AKT
STE20	promote phosphorylation	YPR124W	CTR1	_NNES(ph)KVAISENNQK_	0.32398	0.01158
STE20	promote phosphorylation	YPR124W	CTR1	_VAIS(ph)ENNQK_	0.38826	0.026471
TPK2	inhibit phosphorylation	YAL005C	SSA1	_NT(ph)ISEAGDKLEQADKDTVTK_	4.6359	0.026612		MAPK signaling pathway;Antigen processing and presentation
TPK2	inhibit phosphorylation	YAL038W	CDC19	_RTS(ph)IIGTIGPK_	2.4644	0.042108	AURORA-A	Glycolysis / Gluconeogenesis;Pyruvate metabolism;Carbon fixation in photosynthetic organisms;Purine metabolism;Type II diabetes mellitus
TPK2	inhibit phosphorylation	YBR054W	YRO2	_KAQEEEEDVAT(ph)DS(ph)E_	3.3778	0.046889	CK2
TPK2	inhibit phosphorylation	YBR072W	HSP26	_KIEVSS(ph)QESWGN_	12.379	0.00057604
TPK2	inhibit phosphorylation	YBR072W	HSP26	_KIEVSSQES(ph)WGN_	5.0914	0.026022	CK1
TPK2	inhibit phosphorylation	YBR072W	HSP26	_RQLANT(ph)PAK_	26.325	2.07e-05	CDK2
TPK2	inhibit phosphorylation	YCR088W	ABP1	_KEPVKT(ph)PS(ph)PAPAAK_	3.2218	0.011153	ERK/MAPK
TPK2	inhibit phosphorylation	YCR088W	ABP1	_S(ph)FTPSKS(ph)PAPVSK_	5.7557	0.00023785	GSK3
TPK2	inhibit phosphorylation	YCR088W	ABP1	_SFT(ph)PSKS(ph)PAPVSK_	8.0489	1.38e-05	CDK2
TPK2	inhibit phosphorylation	YCR088W	ABP1	_SFTPSKS(ph)PAPVSK_	2.4267	0.04507	CK1
TPK2	inhibit phosphorylation	YDL161W	ENT1	_NQLVAASS(ph)PQQLQQQK_	2.591	0.033544	Polo box
TPK2	inhibit phosphorylation	YDL173W	PAR32	_GGAGNIIS(ph)PK_	4.283	0.001999	CDK1
TPK2	inhibit phosphorylation	YDL173W	PAR32	_S(ph)MSKPS(ph)PVLLPLK_	5.5546	0.00031312
TPK2	inhibit phosphorylation	YDL182W	LYS20	_ALDDFGVDYIELTS(ph)PVASEQSR_	4.9115	0.029572	GSK3	Pyruvate metabolism;Lysine biosynthesis
TPK2	inhibit phosphorylation	YDL182W	LYS20	_NFHAEVS(ph)TPQVLSAK_	2.7664	0.024555		Pyruvate metabolism;Lysine biosynthesis
TPK2	inhibit phosphorylation	YDL182W	LYS20	_NFHAEVST(ph)PQVLSAK_	2.8296	0.02197	ERK/MAPK	Pyruvate metabolism;Lysine biosynthesis
TPK2	inhibit phosphorylation	YDL215C	GDH2	_TLS(ph)FQR_	2.4996	0.039523	CHK1	Nitrogen metabolism;Glutamate metabolism;Arginine and proline metabolism
TPK2	inhibit phosphorylation	YDL225W	SHS1	_FLNS(ph)PDLPER_	3.9148	0.0035617
TPK2	inhibit phosphorylation	YDR001C	NTH1	_RGS(ph)EDDTYSSSQGNR_	9.7907	0.0014248	PKA	Starch and sucrose metabolism
TPK2	inhibit phosphorylation	YDR001C	NTH1	_RGSEDDT(ph)YSSSQGNR_	9.8832	0.0031652	PLK1	Starch and sucrose metabolism
TPK2	inhibit phosphorylation	YDR011W	SNQ2	_DTASQIS(ph)ATVSEMAPDVVSK_	4.0351	0.042834	CK1	ABC transporters
TPK2	inhibit phosphorylation	YDR011W	SNQ2	_MLT(ph)GPAR_	2.4565	0.042708	PKD	ABC transporters
TPK2	inhibit phosphorylation	YDR011W	SNQ2	_VQDLINDLS(ph)KQETK_	7.5289	0.0067026	CK2	ABC transporters
TPK2	inhibit phosphorylation	YDR011W	SNQ2	_VQDLINDLSKQET(ph)K_	6.2012	0.0075572	PKD	ABC transporters
TPK2	inhibit phosphorylation	YDR033W	MRH1	_PAAT(ph)PNLSK_	2.5972	0.033173	FHA2 Rad53p
TPK2	inhibit phosphorylation	YDR170C	SEC7	_VLLNTTSS(ph)AR_	4.5762	0.032626
TPK2	inhibit phosphorylation	YDR171W	HSP42	_KS(ph)S(ph)SFAHLQAPSPIPDPLQVSKPETR_	5.6182	0.017703	PKD
TPK2	inhibit phosphorylation	YDR171W	HSP42	_KS(ph)SSFAHLQAPSPIPDPLQVSKPETR_	2.556	0.03571
TPK2	inhibit phosphorylation	YDR171W	HSP42	_KSS(ph)S(ph)FAHLQAPSPIPDPLQVSKPETR_	4.5261	0.023342
TPK2	inhibit phosphorylation	YDR171W	HSP42	_SSSFAHLQAPS(ph)PIPDPLQVSKPETR_	5.6271	0.013454
TPK2	inhibit phosphorylation	YDR293C	SSD1	_NQSQQPQQQLS(ph)PFR_	4.79	0.020042	CDK2
TPK2	inhibit phosphorylation	YDR328C	SKP1	_TFNIVNDFT(ph)PEEEAAIRR_	3.8971	0.038557	CK2	Ubiquitin mediated proteolysis;Wnt signaling pathway;TGF-beta signaling pathway;Cell cycle;Cell cycle - yeast
TPK2	inhibit phosphorylation	YDR361C	BCP1	_(ca)KY(ph)EVNFDTDDDTDSGKR_	8.9835	0.0039152
TPK2	inhibit phosphorylation	YDR507C	GIN4	_FLGS(ph)SFNIDK_	2.4932	0.03998	NEK6	Cell cycle - yeast
TPK2	inhibit phosphorylation	YDR507C	GIN4	_LSTIVNQSS(ph)PTPASR_	4.2076	0.0022464	Polo box	Cell cycle - yeast
TPK2	inhibit phosphorylation	YER052C	HOM3	_GEST(ph)PPHPPENLSS(ph)SFYEKR_	4.0619	0.033581	Polo box	Glycine	TPK2 inhibit phosphorylation YER052C HOM3 _GEST(ph)PPHPPENLSS(ph)SFYEKR_
TPK2	inhibit phosphorylation	YER052C	HOM3	_KGES(ph)TPPHPPENLSSSFY(ph)EKR_	4.6657	0.028924	EGFR	Glycine	TPK2 inhibit phosphorylation YER052C HOM3 _KGES(ph)TPPHPPENLSSSFY(ph)EKR_
TPK2	inhibit phosphorylation	YER178W	PDA1	_YGGHS(ph)MSDPGTTYR_	2.6278	0.031408		Glycolysis / Gluconeogenesis;Citrate cycle (TCA cycle);Pyruvate metabolism;Butanoate metabolism;Valine	TPK2 inhibit phosphorylation YER178W PDA1 _YGGHS(ph)MSDPGTTYR_
TPK2	inhibit phosphorylation	YER178W	PDA1	_YGGHSMS(ph)DPGTTYR_	2.6445	0.030484		Glycolysis / Gluconeogenesis;Citrate cycle (TCA cycle);Pyruvate metabolism;Butanoate metabolism;Valine	TPK2 inhibit phosphorylation YER178W PDA1 _YGGHSMS(ph)DPGTTYR_
TPK2	inhibit phosphorylation	YFL033C	RIM15	_KGS(ph)IIGDNQQTTANSSDS(ph)PTMTK_	6.9171	0.011908	CHK1/2
TPK2	inhibit phosphorylation	YFR016C	YFR016C	_DAEAVTKEDENMENS(ph)KIAEALK_	3.5892	0.049593
TPK2	inhibit phosphorylation	YFR017C	YFR017C	_MTDPHLNTPQVSTS(ph)PTFER_	6.5327	0.010201
TPK2	inhibit phosphorylation	YFR017C	YFR017C	_TTNDSDLSHAGVDMGDSIS(ph)HTPICSR_	5.8517	0.01407
TPK2	inhibit phosphorylation	YFR024C-A	LSB3	_FTAPT(ph)SPSTSSPK_	2.4853	0.040554	FHA KAPP
TPK2	inhibit phosphorylation	YGL008C	PMA1	_SVEDFMAAMQRVST(ph)QHEKET(ph)_	10.882	0.0011626		Oxidative phosphorylation
TPK2	inhibit phosphorylation	YGL008C	PMA1	_VS(ph)TQHEKET_	14.473	0.00015706	PKA	Oxidative phosphorylation
TPK2	inhibit phosphorylation	YGR086C	PIL1	_ALLELLDDSPVT(ph)PGETRPAYDGYEASK_	6.1939	0.0042521	WW GroupIV
TPK2	inhibit phosphorylation	YGR086C	PIL1	_ALLELLDDSPVTPGET(ph)R_	4.0199	0.036504	FHA KAPP
TPK2	inhibit phosphorylation	YGR086C	PIL1	_ALLELLDDSPVTPGETRPAYDGYEAS(ph)K_	6.1135	0.0081988
TPK2	inhibit phosphorylation	YGR180C	RNR4	_AS(ph)DMSKSAT(ph)PSKEINFDDDF_	2.8172	0.022455	CDK2	Purine metabolism;Pyrimidine metabolism
TPK2	inhibit phosphorylation	YGR250C	YGR250C	_YFDS(ph)VRST(ph)PVAEK_	2.7991	0.02318
TPK2	inhibit phosphorylation	YGR250C	YGR250C	_YFDSVRS(ph)T(ph)PVAEK_	2.8004	0.02313	Polo box
TPK2	inhibit phosphorylation	YGR261C	APL6	_LTGINDGDS(ph)NSISGK_	4.34	0.044603	GSK3
TPK2	inhibit phosphorylation	YGR285C	ZUO1	_NHT(ph)WSEFER_	4.0892	0.048647	CAMK2
TPK2	inhibit phosphorylation	YHL034C	SBP1	_ELTVDVAVIRPENDEEEIEQET(ph)GSEEKQE_	3.692	0.039955	CK2
TPK2	inhibit phosphorylation	YHL034C	SBP1	_ELTVDVAVIRPENDEEEIEQETGS(ph)EEKQE_	3.5304	0.047558
TPK2	inhibit phosphorylation	YHL034C	SBP1	_FPT(ph)KIDFDNIK_	2.7904	0.023537	PKD
TPK2	inhibit phosphorylation	YHR030C	SLT2	_GYSENPVENS(ph)QFLTEYVATR_	3.7998	0.041975		MAPK signaling pathway;MAPK signaling pathway - yeast;Gap junction;GnRH signaling pathway
TPK2	inhibit phosphorylation	YHR030C	SLT2	_GYSENPVENSQFLT(ph)EYVATR_	3.6234	0.048204		MAPK signaling pathway;MAPK signaling pathway - yeast;Gap junction;GnRH signaling pathway
TPK2	inhibit phosphorylation	YIL136W	OM45	_NNT(ph)GDANTEEAAAR_	6.4035	0.011161	PKD
TPK2	inhibit phosphorylation	YIR003W	AIM21	_RS(ph)TT(ph)EELNNVMNNTSK_	2.8238	0.022194	PKA
TPK2	inhibit phosphorylation	YIR003W	AIM21	_RST(ph)T(ph)EELNNVMNNTSK_	3.0059	0.016152	PKD
TPK2	inhibit phosphorylation	YJL005W	CYR1	_LDT(ph)NLEDVTDITK_	3.7064	0.048889	CHK1/2	Purine metabolism
TPK2	inhibit phosphorylation	YJL020C	BBC1	_S(ph)TTHDVGEISNNVK_	3.5815	0.049676	PKA
TPK2	inhibit phosphorylation	YJL082W	IML2	_LRDDLGLQTTPS(ph)QASDR_	5.7283	0.013811
TPK2	inhibit phosphorylation	YJL082W	IML2	_LRDDLGLQTTPSQAS(ph)DR_	5.0121	0.013821	CK1
TPK2	inhibit phosphorylation	YJL082W	IML2	_S(ph)RTNDSSLLPGYMDSATLLHPGK_	5.5615	0.013021	NEK6
TPK2	inhibit phosphorylation	YJL130C	URA2	_RFS(ph)ITEEAIADNLDAAEDAIPEQPLEQK_	4.6435	0.018338	FHA KAPP	Pyrimidine metabolism;Glutamate metabolism;Alanine and aspartate metabolism
TPK2	inhibit phosphorylation	YJR027W	YJR027W	_AVS(ph)PTDSTPPSTHTEDSKR_	2.8939	0.01963	PKD
TPK2	inhibit phosphorylation	YJR027W	YJR027W	_AVSPT(ph)DSTPPSTHTEDSKR_	2.7972	0.023257
TPK2	inhibit phosphorylation	YJR027W	YJR027W	_SPS(ph)IDASPPENNSSHNIVPIK_	2.4558	0.042764	PKD
TPK2	inhibit phosphorylation	YJR076C	CDC11	_T(ph)EALSGESVAAESIRPNLTK_	7.5701	2.4e-05	CAMK2
TPK2	inhibit phosphorylation	YJR076C	CDC11	_TEALS(ph)GESVAAESIRPNLTK_	39.259	3.33e-14	CK1
TPK2	inhibit phosphorylation	YJR076C	CDC11	_TEALSGES(ph)VAAESIRPNLTK_	4.421	0.001618	CK1
TPK2	inhibit phosphorylation	YJR092W	BUD4	_VNS(ph)ELEES(ph)PAAVHQER_	4.8403	0.025462	CHK1/2
TPK2	inhibit phosphorylation	YKL042W	SPC42	_VKPENNMSETFAT(ph)PTPNNR_	2.7657	0.024589
TPK2	inhibit phosphorylation	YKL054C	DEF1	_KTES(ph)PLENVAELKK_	5.4275	0.01099	PKD
TPK2	inhibit phosphorylation	YKL089W	MIF2	_LTPDRIT(ph)NK_	3.751	0.046265	PKA
TPK2	inhibit phosphorylation	YKL213C	DOA1	_NTNGISLDQPNDNASSSAVSPSKTS(ph)VMK_	3.9422	0.03973	AURORA
TPK2	inhibit phosphorylation	YKR018C	YKR018C	_LSGAHIGNS(ph)PAINR_	2.4508	0.043155
TPK2	inhibit phosphorylation	YKR048C	NAP1	_(ca)PKSSM(ox)QIDNAPTPHNTPAS(ph)VLNPS(ph)YLK_	4.2628	0.029475
TPK2	inhibit phosphorylation	YLR113W	HOG1	_IQDPQMTGY(ph)VSTR_	9.5801	0.0011504		MAPK signaling pathway;MAPK signaling pathway - yeast;VEGF signaling pathway;GnRH signaling pathway;Progesterone-mediated oocyte maturation;Toll-like receptor signaling pathway;T cell receptor signaling pathway;Fc epsilon RI signaling pathway;Leukocyte transendothelial migration;Amyotrophic lateral sclerosis (ALS);Epithelial cell signaling in Helicobacter pylori infection
TPK2	inhibit phosphorylation	YLR219W	MSC3	_RLS(ph)TSS(ph)AAPPTSR_	5.8696	0.015806	PKA/AKT
TPK2	inhibit phosphorylation	YLR257W	YLR257W	_LLT(ph)PQT(ph)SSNHALSK_	4.993	0.019626
TPK2	inhibit phosphorylation	YLR257W	YLR257W	_LLT(ph)PQTS(ph)SNHALSK_	4.5185	0.026486	CK1
TPK2	inhibit phosphorylation	YLR330W	CHS5	_DATESVAVEPS(ph)NEDVKPEEK_	8.5539	0.001844
TPK2	inhibit phosphorylation	YLR429W	CRN1	_KSS(ph)DIDQVNNAEDPSR_	4.4172	0.029202	PKD
TPK2	inhibit phosphorylation	YML021C	UNG1	_M(ox)INDWLY(ph)NTR_	2.7054	0.0099163	CK2	Base excision repair;Primary immunodeficiency
TPK2	inhibit phosphorylation	YML028W	TSA1	_NGTVLPCNWT(ph)PGAATIKPTVEDSK_	4.3977	0.020992	FHA KAPP
TPK2	inhibit phosphorylation	YMR104C	YPK2	_DNDKT(ph)DTFCGTPEYLAPEILLGQGYTK_	4.5699	0.019726
TPK2	inhibit phosphorylation	YMR104C	YPK2	_SKEDDGSS(ph)EDENEK_	4.5128	0.041493	CK2
TPK2	inhibit phosphorylation	YMR196W	YMR196W	_AKDEDIDPMDPMS(ph)PLNKDVS_	6.6523	0.010877	WW GroupIV
TPK2	inhibit phosphorylation	YMR196W	YMR196W	_AKDEDIDPMDPMSPLNKDVS(ph)_	4.4785	0.030424	PKD
TPK2	inhibit phosphorylation	YMR196W	YMR196W	_IGGTHSGLT(ph)PQSSISS(ph)DK_	4.2658	0.042093	CK1
TPK2	inhibit phosphorylation	YMR196W	YMR196W	_IGGTHSGLT(ph)PQSSISSDK_	9.3212	0.0011161	CK1
TPK2	inhibit phosphorylation	YMR196W	YMR196W	_IGGTHSGLTPQSSIS(ph)SDKAR_	8.0306	0.0044138	CK1
TPK2	inhibit phosphorylation	YNL121C	TOM70	_STAPSNPPIYPVS(ph)SNGEPDFSNK_	4.2682	0.034646
TPK2	inhibit phosphorylation	YNL121C	TOM70	_STAPSNPPIYPVSS(ph)NGEPDFSNK_	4.9043	0.015893	CK2
TPK2	inhibit phosphorylation	YNL287W	SEC21	_SETTLDTT(ph)PEAES(ph)VPEKR_	5.0399	0.03114	CK2
TPK2	inhibit phosphorylation	YOL016C	CMK2	_NMYSLGDDGDNDIEENS(ph)LNESLLDGVTHSLDDLR_	5.2181	0.02239	PLK
TPK2	inhibit phosphorylation	YOL016C	CMK2	_NMYSLGDDGDNDIEENSLNES(ph)LLDGVTHSLDDLR_	3.873	0.035936	NEK6
TPK2	inhibit phosphorylation	YOR042W	CUE5	_(ca)VVAETTYIDTPDT(ph)ETKKK_	4.5366	0.022954
TPK2	inhibit phosphorylation	YOR042W	CUE5	_RQT(ph)QLEQDELLAR_	14.615	0.00032363	PKA
TPK2	inhibit phosphorylation	YOR086C	TCB1	_AGT(ph)T(ph)VIGGGVGAIGK_	4.6216	0.0011953	FHA2 Rad53p
TPK2	inhibit phosphorylation	YOR153W	PDR5	_NANDPENVGERS(ph)DLSSDRK_	5.6626	0.018512	GSK3	ABC transporters
TPK2	inhibit phosphorylation	YOR198C	BFR1	_VVADDLVLVT(ph)PK_	3.6604	0.04762	CDK2
TPK2	inhibit phosphorylation	YOR217W	RFC1	_KMPVSNVIDVSET(ph)PEGEK_	5.4996	0.014189		DNA replication;Nucleotide excision repair;Mismatch repair
TPK2	inhibit phosphorylation	YOR220W	RCN2	_GGSS(ph)LSPDKSSLES(ph)PTM(ox)LK_	2.6767	0.028789
TPK2	inhibit phosphorylation	YOR220W	RCN2	_NKPLLS(ph)INTDPGVTGVDSSSLNK_	11.226	0.0017592
TPK2	inhibit phosphorylation	YOR220W	RCN2	_NKPLLSINT(ph)DPGVTGVDSSSLNK_	5.5893	0.00029853	CK1
TPK2	inhibit phosphorylation	YOR220W	RCN2	_S(ph)RSTDDAVSLQDNNLALLEDHR_	3.529	0.048548
TPK2	inhibit phosphorylation	YOR220W	RCN2	_SNAASCTENDVNATAS(ph)NPPKSPSITVNEFFH_	3.8106	0.047116
TPK2	inhibit phosphorylation	YOR220W	RCN2	_SRST(ph)DDAVSLQDNNLALLEDHR_	4.2758	0.028153	PKA
TPK2	inhibit phosphorylation	YPL037C	EGD1	_KDEAIPELVEGQT(ph)FDADVE_	3.2282	0.011033	FHA KAPP
TPK2	inhibit phosphorylation	YPL058C	PDR12	_HLS(ph)NILSNEEGIER_	6.0761	0.0056877	CHK1/2
TPK2	inhibit phosphorylation	YPL058C	PDR12	_HLSNILS(ph)NEEGIER_	7.3991	0.0029587	CK2
TPK2	inhibit phosphorylation	YPL186C	UIP4	_GLDNLS(ph)EGNDNDNTR_	4.6592	0.020985
TPK2	inhibit phosphorylation	YPR041W	TIF5	_SQNAPS(ph)DGTGSSTPQHHDEDEDELSR_	4.1493	0.040186
TPK2	inhibit phosphorylation	YPR185W	ATG13	_HAS(ph)VSHNSQGPQNQPEQEGQSDQDIGK_	4.313	0.03664	CAMK2	Regulation of autophagy
TPK2	promote phosphorylation	YAL019W	FUN30	_S(ph)GSHSNDEDDVVQVPETSSPTK_	0.21861	0.0099645	GSK3
TPK2	promote phosphorylation	YAR002W	NUP60	_ISSMPGGYFHSEIS(ph)PDSTVNR_	0.18068	0.0029688	CK1
TPK2	promote phosphorylation	YBL058W	SHP1	_FMS(ph)FSDMVR_	0.46265	0.029402	CAMK2
TPK2	promote phosphorylation	YBR060C	ORC2	_IQVATTTYEDNVTPQTDDNFVSNS(ph)PEPPEPATPSKK_	0.15781	0.0021167		Cell cycle;Cell cycle - yeast
TPK2	promote phosphorylation	YBR068C	BAP2	_ETSPDSIS(ph)IR_	0.50291	0.0443
TPK2	promote phosphorylation	YBR069C	TAT1	_NSELES(ph)QEKNNLTK_	0.022032	3.14e-09	CK1
TPK2	promote phosphorylation	YBR094W	PBY1	_DRTVLT(ph)DAEVIES(ph)EMISVTPM(ox)K_	0.00047284	8.09e-32	GSK3
TPK2	promote phosphorylation	YBR114W	RAD16	_SPDDDDKDFIIDLTGS(ph)DKER_	0.22984	0.0084951	CK2
TPK2	promote phosphorylation	YCL020W	YCL020W	_VNNDHINESTVSSQYLS(ph)DDNELSLRPATERI_	0.33152	0.023792	CK1
TPK2	promote phosphorylation	YCL020W	YCL020W	_VNNDHINESTVSSQYLSDDNELSLRPAT(ph)ERI_	0.26488	0.0181	PKC
TPK2	promote phosphorylation	YCR011C	ADP1	_NIS(ph)DLEAGTDTNDIDNTIHQTTFTSSDGTTQR_	0.35498	0.048912	PKA/AKT
TPK2	promote phosphorylation	YCR021C	HSP30	_AS(ph)GETAIHEPEPEAEQAVEDTA_	0.31091	0.0027212	CK1
TPK2	promote phosphorylation	YCR061W	YCR061W	_AEGEDEGDNT(ph)SNHDTLR_	0.29645	0.025056
TPK2	promote phosphorylation	YCR061W	YCR061W	_RAEGEDEGDNTS(ph)NHDTLR_	0.33297	0.034405
TPK2	promote phosphorylation	YCR088W	ABP1	_S(ph)FTPSKSPAPVS(ph)K_	0.17255	0.0027721	CK2
TPK2	promote phosphorylation	YDL195W	SEC31	_APSSVSMVSPPPLHKNS(ph)RVPS(ph)LVATSES(ph)PR_	0.34738	0.0056821	NEK6
TPK2	promote phosphorylation	YDR033W	MRH1	_APVAS(ph)PRPAATPNLSK_	0.45069	0.02569	ERK/MAPK
TPK2	promote phosphorylation	YDR119W	VBA4	_IDDSPQDEVNS(ph)IK_	0.36047	0.034701
TPK2	promote phosphorylation	YDR135C	YCF1	_RAS(ph)DAT(ph)LGS(ph)IDFGDDENIAK_	0.59878	0.041689	PKA
TPK2	promote phosphorylation	YDR171W	HSP42	_(ca)KS(ph)S(ph)S(ph)FAHLQAPSPIPDPLQVSKPETR_	0.084774	6.38e-09	CK2
TPK2	promote phosphorylation	YDR372C	VPS74	_ADS(ph)GDTSSIHSSANNTK_	0.29862	0.022392	F box bTrCP
TPK2	promote phosphorylation	YDR443C	SSN2	_DFS(ph)PNFTGIDK_	0.26088	0.017981
TPK2	promote phosphorylation	YDR465C	RMT2	_EES(ph)VGSDDDATAANQQVYLK_	0.16278	0.0025119	PLK1	Androgen and estrogen metabolism;Histidine metabolism;Tyrosine metabolism;Aminophosphonate metabolism;Selenoamino acid metabolism;Naphthalene and anthracene degradation
TPK2	promote phosphorylation	YDR465C	RMT2	_EESVGS(ph)DDDATAANQQVYLK_	0.1791	0.0031693	CK1	Androgen and estrogen metabolism;Histidine metabolism;Tyrosine metabolism;Aminophosphonate metabolism;Selenoamino acid metabolism;Naphthalene and anthracene degradation
TPK2	promote phosphorylation	YDR497C	ITR1	_TSQSNVGDAVGNADS(ph)VEFNSEHDSPSKR_	0.059452	4.24e-06
TPK2	promote phosphorylation	YDR497C	ITR1	_TSQSNVGDAVGNADSVEFNS(ph)EHDSPSKR_	0.34728	0.046492	GSK3
TPK2	promote phosphorylation	YDR497C	ITR1	_TSQSNVGDAVGNADSVEFNSEHDS(ph)PSKR_	0.19797	0.0046183	CDK2
TPK2	promote phosphorylation	YDR505C	PSP1	_RNT(ph)QPVASFNPSLPTFQQQQQQPQQPQQPR_	0.44635	0.024421	PKA
TPK2	promote phosphorylation	YEL046C	GLY1	_S(ph)ESTEVDVDGNAIR_	0.31023	0.01638		Glycine	TPK2 promote phosphorylation YEL046C GLY1 _S(ph)ESTEVDVDGNAIR_
TPK2	promote phosphorylation	YEL046C	GLY1	_SES(ph)TEVDVDGNAIR_	0.29367	0.012887	PKD	Glycine	TPK2 promote phosphorylation YEL046C GLY1 _SES(ph)TEVDVDGNAIR_
TPK2	promote phosphorylation	YEL046C	GLY1	_SEST(ph)EVDVDGNAIR_	0.3145	0.031099	FHA1 Rad53p	Glycine	TPK2 promote phosphorylation YEL046C GLY1 _SEST(ph)EVDVDGNAIR_
TPK2	promote phosphorylation	YER052C	HOM3	_KGESTPPHPPENLSS(ph)SFYEKR_	0.47856	0.034841		Glycine	TPK2 promote phosphorylation YER052C HOM3 _KGESTPPHPPENLSS(ph)SFYEKR_
TPK2	promote phosphorylation	YER052C	HOM3	_KGESTPPHPPENLSSS(ph)FYEK_	0.50548	0.045375	CK2	Glycine	TPK2 promote phosphorylation YER052C HOM3 _KGESTPPHPPENLSSS(ph)FYEK_
TPK2	promote phosphorylation	YER089C	PTC2	_DHEAAVASVTAADNDDPMDIDDT(ph)DADTDAENLDPSSQSK_	0.068963	2.85e-05	FHA1 Rad53p
TPK2	promote phosphorylation	YER093C	TSC11	_(ca)FIGILTQS(ph)KNGVHILT(ph)R_	0.15187	5.83e-06	NEK6
TPK2	promote phosphorylation	YER178W	PDA1	_TPTRIGHVRT(ph)M(ox)ATLK_	0.29937	0.025582		Glycolysis / Gluconeogenesis;Citrate cycle (TCA cycle);Pyruvate metabolism;Butanoate metabolism;Valine	TPK2 promote phosphorylation YER178W PDA1 _TPTRIGHVRT(ph)M(ox)ATLK_
TPK2	promote phosphorylation	YER187W	YER187W	_M(ox)LIDQIVAAVPGVPDIS(ph)GNAS(ph)ALSLQRR_	0.070295	1.31e-05	GSK3
c("TPK2"	"TPK2")	c("promote phosphorylation"	"promote phosphorylation")	c("YER187W"	"YER187W")	c("YER187W"	"YER187W")	c("_M(ox)LIDQIVAAVPGVPDISGNAS(ph)ALS(ph)LQRR_"	c(0.089235	0.089235)	c(5.81e-05	5.81e-05)	c("CK1"	"CK1")	c(""	"")	c("TPK2 promote phosphorylation YER187W YER187W _M(ox)LIDQIVAAVPGVPDISGNAS(ph)ALS(ph)LQRR_"	"TPK2 promote phosphorylation YER187W YER187W _M(ox)LIDQIVAAVPGVPDISGNAS(ph)ALS(ph)LQRR_")
TPK2	promote phosphorylation	YFL004W	VTC2	_SNFNTASEPLAS(ph)ASK_	0.27316	0.01821
TPK2	promote phosphorylation	YFL021W	GAT1	_INNNIT(ph)PPPSSSLNPGAAGK_	0.31752	0.026971
TPK2	promote phosphorylation	YFL021W	GAT1	_RNPSPS(ph)IVKPGSR_	0.4748	0.033502
TPK2	promote phosphorylation	YFL026W	STE2	_FYPGTLSSFQTDS(ph)INNDAK_	0.20839	0.006701		MAPK signaling pathway - yeast
TPK2	promote phosphorylation	YFR034C	PHO4	_SS(ph)GALVDDDKR_	0.32758	0.034806	PKA	Cell cycle - yeast
TPK2	promote phosphorylation	YFR053C	HXK1	_KGS(ph)MADVPK_	0.49993	0.043067	PKA	Glycolysis / Gluconeogenesis;Fructose and mannose metabolism;Galactose metabolism;Starch and sucrose metabolism;Aminosugars metabolism;Streptomycin biosynthesis;Insulin signaling pathway;Type II diabetes mellitus
TPK2	promote phosphorylation	YGL009C	LEU1	_(ca)VEVTS(ph)EDEKELESAAYDHAEPVQPEDAPQDIANDELK_	0.12949	1.06e-06	CK2	Valine	TPK2 promote phosphorylation YGL009C LEU1 _(ca)VEVTS(ph)EDEKELESAAYDHAEPVQPEDAPQDIANDELK_
TPK2	promote phosphorylation	YGL009C	LEU1	_DQDQS(ph)SPKVEVTSEDEKELESAAYDHAEPVQPEDAPQDIANDELK_	0.18444	0.0022716		Valine	TPK2 promote phosphorylation YGL009C LEU1 _DQDQS(ph)SPKVEVTSEDEKELESAAYDHAEPVQPEDAPQDIANDELK_
TPK2	promote phosphorylation	YGL009C	LEU1	_DQDQSSPKVEVTS(ph)EDEK_	0.13316	0.00011693	CK2	Valine	TPK2 promote phosphorylation YGL009C LEU1 _DQDQSSPKVEVTS(ph)EDEK_
TPK2	promote phosphorylation	YGL009C	LEU1	_EFEYKDQDQSS(ph)PKVEVTSEDEK_	0.27331	0.010426	Polo box	Valine	TPK2 promote phosphorylation YGL009C LEU1 _EFEYKDQDQSS(ph)PKVEVTSEDEK_
TPK2	promote phosphorylation	YGL009C	LEU1	_ELESAAY(ph)DHAEPVQPEDAPQDIANDELK_	0.34775	0.040864	EGFR	Valine	TPK2 promote phosphorylation YGL009C LEU1 _ELESAAY(ph)DHAEPVQPEDAPQDIANDELK_
TPK2	promote phosphorylation	YGL009C	LEU1	_HLVHEVTS(ph)PQAFEGLENAGR_	0.42694	0.019247	ERK/MAPK	Valine	TPK2 promote phosphorylation YGL009C LEU1 _HLVHEVTS(ph)PQAFEGLENAGR_
TPK2	promote phosphorylation	YGL009C	LEU1	_S(ph)DDTPAKPSSSGMKPFLTLEGISAPLDK_	0.38324	0.010408		Valine	TPK2 promote phosphorylation YGL009C LEU1 _S(ph)DDTPAKPSSSGMKPFLTLEGISAPLDK_
TPK2	promote phosphorylation	YGL009C	LEU1	_VEVT(ph)SEDEKELESAAY(ph)DHAEPVQPEDAPQDIANDELK_	0.18958	5.07e-05	EGFR	Valine	TPK2 promote phosphorylation YGL009C LEU1 _VEVT(ph)SEDEKELESAAY(ph)DHAEPVQPEDAPQDIANDELK_
TPK2	promote phosphorylation	YGL009C	LEU1	_VEVT(ph)SEDEKELESAAYDHAEPVQPEDAPQDIANDELK_	0.14531	0.00019607	FHA1 Rad53p	Valine	TPK2 promote phosphorylation YGL009C LEU1 _VEVT(ph)SEDEKELESAAYDHAEPVQPEDAPQDIANDELK_
TPK2	promote phosphorylation	YGL009C	LEU1	_VEVTS(ph)EDEKELES(ph)AAYDHAEPVQPEDAPQDIANDELK_	0.29535	0.0018982		Valine	TPK2 promote phosphorylation YGL009C LEU1 _VEVTS(ph)EDEKELES(ph)AAYDHAEPVQPEDAPQDIANDELK_
TPK2	promote phosphorylation	YGL009C	LEU1	_VEVTSEDEKELES(ph)AAYDHAEPVQPEDAPQDIANDELK_	0.24091	0.0052818		Valine	TPK2 promote phosphorylation YGL009C LEU1 _VEVTSEDEKELES(ph)AAYDHAEPVQPEDAPQDIANDELK_
TPK2	promote phosphorylation	YGL055W	OLE1	_IVNGFGS(ph)LMGSKEMVS(ph)VEFDK_	0.0075624	2.73e-13	GSK3	Biosynthesis of unsaturated fatty acids;PPAR signaling pathway
TPK2	promote phosphorylation	YGL077C	HNM1	_VEEEIKPLDDM(ox)DS(ph)K_	0.11773	0.00015443
TPK2	promote phosphorylation	YGL139W	FLC3	_NENAS(ph)TDALRVEAPK_	0.38585	0.047648
TPK2	promote phosphorylation	YGL139W	FLC3	_NENAST(ph)DALRVEAPK_	0.39209	0.049583	FHA2 Rad53p
TPK2	promote phosphorylation	YGL151W	NUT1	_DSTNEFVGS(ph)PSLTSPQYIPSPLSS(ph)TKPPGSVNSAAK_	0.30418	0.028826	CK1
TPK2	promote phosphorylation	YGR008C	STF2	_GSNLQS(ph)HEQKFENVQKE_	0.21386	0.0001488	CK1
TPK2	promote phosphorylation	YGR055W	MUP1	_VYDDTIGDVDT(ph)QEDGVIETNIIEHYK_	0.22363	0.0055629	FHA1 Rad53p
TPK2	promote phosphorylation	YGR055W	MUP1	_VYDDTIGDVDTQEDGVIETNIIEHY(ph)K_	0.14577	0.0015964
TPK2	promote phosphorylation	YGR090W	UTP22	_NSLILS(ph)SRK_	0.065224	1.73e-10	NEK6
TPK2	promote phosphorylation	YGR138C	TPO2	_LT(ph)KTET(ph)VKS(ph)LQDLGVTSAAPVPDINAPQTAK_	0.26941	0.00096622	CK2
TPK2	promote phosphorylation	YGR138C	TPO2	_LTKT(ph)ET(ph)VKS(ph)LQDLGVTSAAPVPDINAPQTAK_	0.34862	0.0058132	NEK6
TPK2	promote phosphorylation	YGR202C	PCT1	_(ca)FLT(ph)T(ph)QRTNGVSTSDIITK_	0.038911	5.32e-14	CHK1	Glycerophospholipid metabolism;Aminophosphonate metabolism
TPK2	promote phosphorylation	YGR267C	FOL2	_HET(ph)PLNIRPTS(ph)PYTLNPPVER_	0.12847	9.75e-07	WW GroupIV	Folate biosynthesis
TPK2	promote phosphorylation	YGR280C	PXR1	_SSES(ph)ASNIPDAVNTR_	0.35051	0.041385	CK1
TPK2	promote phosphorylation	YHL023C	NPR3	_KVNS(ph)GEADTVYDSNIGHEASTDTPNLR_	0.28195	0.024375	PKD
TPK2	promote phosphorylation	YHR094C	HXT1	_NES(ph)FHDNLSESQVQPAVAPPNTGK_	0.078083	5.8e-06
TPK2	promote phosphorylation	YHR094C	HXT1	_NESFHDNLS(ph)ES(ph)QVQPAVAPPNTGK_	0.17818	0.0021323	NEK6
TPK2	promote phosphorylation	YHR094C	HXT1	_NESFHDNLS(ph)ESQVQPAVAPPNTGK_	0.30374	0.017815
TPK2	promote phosphorylation	YHR094C	HXT1	_SNSS(ph)NSYELESGR_	0.29979	0.028298	CK1
TPK2	promote phosphorylation	YHR094C	HXT1	_SNSSNSYELES(ph)GR_	0.1584	0.0029829
TPK2	promote phosphorylation	YIL033C	BCY1	_NIVLFPEPEES(ph)FSRPQS(ph)AQS(ph)QSR_	0.46551	0.030336	CK1
TPK2	promote phosphorylation	YIL121W	QDR2	_ENDFEDELAES(ph)M(ox)QS(ph)YNR_	0.0268	3.77e-08	CK1
TPK2	promote phosphorylation	YIL121W	QDR2	_ENDFEDELAES(ph)MQSYNR_	0.023768	1.18e-08	NEK6
TPK2	promote phosphorylation	YIL121W	QDR2	_ENDFEDELAESMQSY(ph)NR_	0.24436	0.013539
TPK2	promote phosphorylation	YJL123C	MTC1	_EADATPDDDRSSIS(ph)SNSNK_	0.38606	0.045244	CK1
TPK2	promote phosphorylation	YJL123C	MTC1	_EADATPDDDRSSISS(ph)NSNK_	0.37944	0.047042	CK1
TPK2	promote phosphorylation	YJR005W	APL1	_NVILLLLSRESSLLRLDIS(ph)Y(ph)FFIEY(ph)NDPIYIK_	0.03721	2.23e-07	PLK1
TPK2	promote phosphorylation	YKL035W	UGP1	_ILNHMIETGAEY(ph)IMELT(ph)DKTR_	0.078083	7.31e-06		Pentose and glucuronate interconversions;Galactose metabolism;Starch and sucrose metabolism;Nucleotide sugars metabolism
TPK2	promote phosphorylation	YKL060C	FBA1	_VNLDT(ph)DCQYAYLTGIR_	0.44067	0.022822		Glycolysis / Gluconeogenesis;Pentose phosphate pathway;Fructose and mannose metabolism;Carbon fixation in photosynthetic organisms
TPK2	promote phosphorylation	YKL160W	ELF1	_TQNDGEIDS(ph)DEEEVDSDEER_	0.30637	0.027427	CK2
TPK2	promote phosphorylation	YKL160W	ELF1	_TQNDGEIDSDEEEVDS(ph)DEER_	0.26897	0.014673	CK2
TPK2	promote phosphorylation	YKL166C	TPK3	_TETT(ph)PDNVGQDIPVNAHSVHEECSSNTPVEINGR_	0.33671	0.03653		MAPK signaling pathway;Wnt signaling pathway;Hedgehog signaling pathway;Calcium signaling pathway;Apoptosis;Gap junction;Vascular smooth muscle contraction;Insulin signaling pathway;GnRH signaling pathway;Progesterone-mediated oocyte maturation;Melanogenesis;Chemokine signaling pathway;Long-term potentiation;Olfactory transduction;Taste transduction;Vibrio cholerae infection
TPK2	promote phosphorylation	YKL179C	COY1	_VENVSPHFNETAS(ph)MMS(ph)GVTR_	0.34714	0.0056574
TPK2	promote phosphorylation	YKL182W	FAS1	_LLHQYYGDDESKIPAVEYFGGESPVDVQSQVDSSS(ph)VSEDSAVFK_	0.30445	0.024814	CK2	Fatty acid biosynthesis
TPK2	promote phosphorylation	YKL204W	EAP1	_(ca)T(ph)S(ph)IEQVNELET(ph)NSDLGK_	0.029015	1.09e-07	AURORA
TPK2	promote phosphorylation	YLL001W	DNM1	_S(ph)IAGDGNIEDFR_	0.50083	0.043436	AURORA
TPK2	promote phosphorylation	YLL028W	TPO1	_ILT(ph)GS(ph)VNEPDRVEVDYTNCAPMGGDRPYPPSLPSR_	0.42851	0.019637	CK2
TPK2	promote phosphorylation	YLL048C	YBT1	_GLFGEDELVKS(ph)SILS(ph)R_	0.3109	0.0027208	NEK6
TPK2	promote phosphorylation	YLR249W	YEF3	_AYEELSNT(ph)DLEFK_	0.41009	0.015399	CK2
TPK2	promote phosphorylation	YLR260W	LCB5	_YIEKEPLHYYDANSSPSSPLSSS(ph)MSNISEK_	0.22861	0.0087729	NEK6	Sphingolipid metabolism;VEGF signaling pathway;Calcium signaling pathway
TPK2	promote phosphorylation	YLR413W	YLR413W	_IIEEHES(ph)PIDAEK_	0.14692	0.00097085
TPK2	promote phosphorylation	YML073C	RPL6A	_WYPS(ph)EDVAALKK_	0.43629	0.021638		Ribosome
TPK2	promote phosphorylation	YML074C	FPR3	_RNPDFEDDDFLGGDFDEDEIDEES(ph)SEEEEEEKTQK_	0.32798	0.031006	CK2
TPK2	promote phosphorylation	YMR031C	YMR031C	_KIS(ph)GYGNDLDAQK_	0.33067	0.038853	PKA
TPK2	promote phosphorylation	YMR031C	YMR031C	_SLGVSPDSLEHTFSGFSQGSSIEDDQDAIS(ph)NQEKK_	0.23121	0.012586	CK2
TPK2	promote phosphorylation	YMR086W	YMR086W	_FADS(ph)DS(ph)EDESQFFNQGPSK_	0.44683	0.024558	CK2
TPK2	promote phosphorylation	YMR219W	ESC1	_ALENNTNMHDQVSQACS(ph)DSDRDQDSTAEK_	0.27802	0.019147	CK1
TPK2	promote phosphorylation	YMR219W	ESC1	_SVESDLHEHS(ph)PDNLYDLAAR_	0.2853	0.0014791
TPK2	promote phosphorylation	YMR221C	YMR221C	_LIEGDT(ph)GSGIIPDEQER_	0.46524	0.030248
TPK2	promote phosphorylation	YMR221C	YMR221C	_RKS(ph)VLETYVEDK_	0.42188	0.018032	AURORA-A
TPK2	promote phosphorylation	YMR229C	RRP5	_SKVEDAEYES(ph)SDDEDEKLDK_	0.18839	0.0063929
TPK2	promote phosphorylation	YMR300C	ADE4	_RES(ph)IANNS(ph)S(ph)DM(ox)K_	0.0002932	1.66e-35		Purine metabolism;Glutamate metabolism
TPK2	promote phosphorylation	YNL091W	NST1	_DDDILDGDEDEPEEEDENEGDDEEDTYDS(ph)GLDETDRLEEGR_	0.084503	0.0001504
TPK2	promote phosphorylation	YNL121C	TOM70	_FGDIDTATATPT(ph)ELSTQPAK_	0.38259	0.010303	FHA KAPP
TPK2	promote phosphorylation	YNL157W	YNL157W	_EGSISSGPPSSNNGTIGGGSTSSTPVGNHSSS(ph)SSSLYTESPIR_	0.081743	7.94e-05
TPK2	promote phosphorylation	YNL212W	VID27	_DT(ph)SFEHEKESEILER_	0.25467	0.016236	PLK1
TPK2	promote phosphorylation	YNL243W	SLA2	_T(ph)PARTPT(ph)PTPPVVAEPAISPR_	0.32476	0.033791	CDK2
TPK2	promote phosphorylation	YNL243W	SLA2	_TPART(ph)PTPT(ph)PPVVAEPAISPR_	0.29073	0.019042
TPK2	promote phosphorylation	YNR014W	YNR014W	_S(ph)IADRSSS(ph)R_	0.0029058	3.02e-22
TPK2	promote phosphorylation	YOL059W	GPD2	_SDS(ph)AVS(ph)IVHLK_	0.37116	0.0085853	CK1	Glycerophospholipid metabolism
TPK2	promote phosphorylation	YOL092W	YOL092W	_IDEEMAAPS(ph)SDGNAGDDNLR_	0.29657	0.02433
TPK2	promote phosphorylation	YOL109W	ZEO1	_EQAEAS(ph)IDNLKNEATPEAEQVK_	0.35094	0.0060627	PLK1
TPK2	promote phosphorylation	YOL109W	ZEO1	_LEET(ph)KESLQNK_	0.35001	0.03478	NEK6
TPK2	promote phosphorylation	YOL109W	ZEO1	_LEETKES(ph)LQNK_	0.40108	0.046083	AURORA
TPK2	promote phosphorylation	YOL109W	ZEO1	_NEAT(ph)PEAEQVKKEEQNIADGVEQK_	0.26217	0.0050449	FHA KAPP
TPK2	promote phosphorylation	YOR140W	SFL1	_SLGSTSS(ph)LPNDR_	0.29321	0.024811	CK1
TPK2	promote phosphorylation	YOR195W	SLK19	_(ca)QLS(ph)SEREEKQELLK_	0.47142	0.032327	PKD
TPK2	promote phosphorylation	YOR265W	RBL2	_S(ph)AITSAQELLDSK_	0.44087	0.022878	GSK3
TPK2	promote phosphorylation	YOR273C	TPO4	_NEPISNSLYSAIKDNEDGYS(ph)YTEMATDASAR_	0.12693	0.00036449	CK2
TPK2	promote phosphorylation	YOR273C	TPO4	_NEPISNSLYSAIKDNEDGYSYT(ph)EMATDASAR_	0.22666	0.011158	FHA KAPP
TPK2	promote phosphorylation	YOR307C	SLY41	_VGILPSSST(ph)DDVTSK_	0.28003	0.021708	CK1
TPK2	promote phosphorylation	YPL004C	LSP1	_ALLELLDDSPVT(ph)PGEAR_	0.43456	0.021181	WW GroupIV
TPK2	promote phosphorylation	YPL085W	SEC16	_TSPSPT(ph)GPNPNNSPSPSSPISR_	0.2991	0.027454
TPK2	promote phosphorylation	YPR072W	NOT5	_AT(ph)TPIAPGVESASQS(ph)ISST(ph)PTPVSTDTPLHTVK_	0.16387	0.0026424	Polo box
