# Supplementary material for: Towards Systematic Discovery of Signaling Networks in Budding Yeast Filamentous Growth Stress Response Using Interventional Phosphorylation Data
Source: PLoS Comput Biol. 2013 Jun 27;9(6):e1003077. doi: 10.1371/journal.pcbi.1003077 (PMC3694812; doi:10.1371/journal.pcbi.1003077)
Supplement: Dataset S3 — Detailed descriptions of 28 globally significant phosphopeptides selected by using an extended Fisher's strategy on all identified phosphopeptides. (XLSX) [file pcbi.1003077.s003.xlsx]

## Sheet: res.c5.sort.pick.symbol
	Protein	Symbol	Modified.Sequence	Ratio.SKS1	SigB.SKS1	Ratio.STE20	SigB.STE20	Ratio.SNF1	SigB.SNF1	Ratio.TPK2	SigB.TPK2	Ratio.ELM1	SigB.ELM1	Ratio.FUS3	SigB.FUS3	Ratio.KSS1	SigB.KSS1	Ratio.KSP1	SigB.KSP1	counts.of.nonNA	counts.of.sig	p	q
9	YDR001C	NTH1	_RGS(ph)EDDTYSSSQGNR_	1.7064	0.21681	3.5686	0.041091	7.2512	0.00016175	9.7907	0.0014248	2.542	0.054191	3.6197	7.81e-05	4.0112	0.010252	3.42	0.017899	8	6	7.0239e-09	6.77653e-07
10	YDR171W	HSP42	_KS(ph)S(ph)SFAHLQAPSPIPDPLQVSKPETR_	3.9079	0.018982	6.6427	0.0047707	1.0857	0.44304	5.6182	0.017703	0.55206	0.17149	2.3579	0.006425	1.8164	0.16048	1.5333	0.24345	8	4	0.00188308	0.0394204
22	YNL015W	PBI2	_HNDVIENVEEDKEVHT(ph)N_	4.3135	0.012654	2.3303	0.14018	0.34828	0.042823	0.52901	0.055967	0.79782	0.35294	0.48523	0.0036647	0.17293	0.0034335	0.21859	0.00653	8	5	4.17219e-05	0.00160082
27	YOR220W	RCN2	_NKPLLSINT(ph)DPGVTGVDSSSLNK_	2.3849	0.10244	3.0724	0.069613	6.1482	7.92e-05	15.673	3.55e-05	1.575	0.22187	4.0792	1.72e-05	3.9826	0.010583	3.2771	0.021459	8	5	1.72876e-10	2.49953e-08
28	YPL058C	PDR12	_HLSNILS(ph)NEEGIER_	1.0521	0.46489	2.0944	0.17738	3.6673	0.0054432	7.3991	0.0029587	0.55139	0.17101	1.397	0.18185	4.9521	0.0038005	3.4782	0.016639	8	4	0.000361885	0.0102952
1	YAL038W	CDC19	_RTS(ph)IIGTIGPK_	NA	NA	NA	NA	1.7083	0.11388	2.4644	0.042108	0.10383	0.00020102	0.29885	5.42e-06	0.36501	0.060021	0.35123	0.042438	6	4	1.42242e-07	8.97541e-06
3	YCL020W	YCL020W	_VNNDHINESTVSSQYLS(ph)DDNELSLRPATERI_	0.1372	9.72e-06	0.11214	1.13e-05	0.29674	0.028459	0.33152	0.023792	1.6533	0.19737	0.71654	0.096878	NA	NA	NA	NA	6	4	2.20523e-08	1.89422e-06
6	YCR088W	ABP1	_SFT(ph)PSKS(ph)PAPVSK_	4.4379	0.01121	2.7428	0.094284	2.797	0.012057	8.0489	1.38e-05	3.0314	0.02779	4.1531	1.36e-05	NA	NA	NA	NA	6	5	1.64717e-09	1.84289e-07
7	YDL182W	LYS20	_KNDS(ph)DVPELATIPAAK_	NA	NA	NA	NA	1.5767	0.20375	2.4667	0.12964	4.2239	0.0062775	3.0969	0.00046566	4.572	0.0056102	4.7171	0.0038843	6	4	7.20873e-06	0.000323155
11	YEL046C	GLY1	_SES(ph)TEVDVDGNAIR_	0.46999	0.040851	0.31201	0.0098158	0.49893	0.1324	0.29367	0.012887	NA	NA	NA	NA	2.5623	0.058478	3.7774	0.011509	6	4	0.000526558	0.0137463
14	YGR086C	PIL1	_ALLELLDDSPVT(ph)PGETRPAYDGYEASK_	4.0058	0.017186	8.3003	0.0017859	3.2364	0.0061624	6.1939	0.0042521	NA	NA	NA	NA	0.53687	0.16818	0.5387	0.14954	6	4	5.03342e-05	0.00189671
16	YGR267C	FOL2	_HET(ph)PLNIRPTS(ph)PYTLNPPVER_	NA	NA	NA	NA	0.24886	0.011206	0.12847	9.75e-07	0.17266	0.0029768	0.63074	0.039915	0.12006	0.00054855	0.24449	0.010641	6	6	2.5545e-10	3.33437e-08
18	YHR094C	HXT1	_SNSS(ph)NSYELESGR_	0.27791	0.0020723	0.15779	0.00014289	1.335	0.30908	0.29979	0.028298	5.8399	0.0016531	0.673	0.085625	NA	NA	NA	NA	6	4	2.1331e-06	0.00010403
20	YKL054C	DEF1	_KTES(ph)PLENVAELKK_	2.1588	0.12122	4.9271	0.015362	2.4063	0.026485	3.3433	0.009082	NA	NA	NA	NA	3.9981	0.010403	4.2887	0.0062922	6	5	6.69271e-05	0.00244128
23	YNL121C	TOM70	_FGDIDTATATPT(ph)ELSTQPAK_	2.1466	0.13661	4.7567	0.017438	3.5717	0.012006	0.38259	0.010303	0.19053	0.0094501	0.49843	0.0099307	NA	NA	NA	NA	6	5	6.39952e-05	0.00236676
8	YDL225W	SHS1	_FLNS(ph)PDLPER_	0.40821	0.021061	0.44579	0.046539	2.6319	0.01676	3.9148	0.0035617	NA	NA	NA	NA	NA	NA	1.2073	0.36367	5	4	0.0015574	0.0334979
15	YGR250C	YGR250C	_YFDS(ph)VRST(ph)PVAEK_	3.8395	0.02036	4.1136	0.028712	1.5947	0.14465	2.7991	0.02318	NA	NA	NA	NA	NA	NA	0.083613	8.06e-05	5	4	3.49477e-05	0.00136851
17	YGR280C	PXR1	_SSES(ph)ASNIPDAVNTR_	0.70434	0.18084	0.39709	0.02913	0.029091	1.07e-07	0.35051	0.041385	NA	NA	NA	NA	NA	NA	0.30916	0.037933	5	4	4.87221e-07	2.68052e-05
24	YOL059W	GPD2	_SDS(ph)AVS(ph)IVHLK_	NA	NA	NA	NA	0.22544	0.0071571	0.37116	0.0085853	3.2567	0.020671	0.54929	0.012486	NA	NA	2.7112	0.039544	5	5	0.00010467	0.00357329
2	YBR072W	HSP26	_RQLANT(ph)PAKDSTGK_	14.334	9.53e-06	10.135	0.00059781	NA	NA	NA	NA	0.083598	5.34e-05	1.9766	0.025255	NA	NA	NA	NA	4	4	5.96331e-10	7.49015e-08
4	YCR061W	YCR061W	_RAEGEDEGDNTS(ph)NHDTLR_	0.26331	0.0016805	0.27309	0.0048345	0.16815	0.004112	0.33297	0.034405	NA	NA	NA	NA	NA	NA	NA	NA	4	4	2.05824e-05	0.000843182
5	YCR088W	ABP1	_S(ph)FTPSKSPAPVS(ph)K_	NA	NA	NA	NA	0.09862	0.0004305	0.17255	0.0027721	4.8421	0.0031122	4.7437	2.14e-06	NA	NA	NA	NA	4	4	6.14854e-10	7.65062e-08
12	YGL008C	PMA1	_VS(ph)TQHEKET_	4.5806	0.0097742	10.987	0.00045237	5.9815	0.0004146	14.473	0.00015706	NA	NA	NA	NA	NA	NA	NA	NA	4	4	1.53507e-08	1.37167e-06
13	YGL009C	LEU1	_DQDQSSPKVEVTS(ph)EDEK_	0.1772	6.37e-05	0.27815	0.0053638	0.2678	0.016502	0.13316	0.00011693	NA	NA	NA	NA	NA	NA	NA	NA	4	4	3.20334e-08	2.52363e-06
19	YJR076C	CDC11	_T(ph)EALSGESVAAESIRPNLTK_	NA	NA	NA	NA	0.139	0.00055446	7.5701	2.4e-05	NA	NA	NA	NA	0.088194	9.25e-05	17.243	4.1e-07	4	4	8.85958e-14	1.87232e-11
21	YLR413W	YLR413W	_IIEEHES(ph)PIDAEK_	0.04912	2.34e-11	0.081623	5.32e-07	0.08129	8.9e-05	0.14692	0.00097085	NA	NA	NA	NA	NA	NA	NA	NA	4	4	0	0
25	YOR198C	BFR1	_VVADDLVLVT(ph)PK_	NA	NA	NA	NA	2.5709	0.041215	3.6604	0.04762	NA	NA	NA	NA	6.3116	0.0010531	5.7514	0.001311	4	4	4.22212e-05	0.00161532
26	YOR220W	RCN2	_NKPLLS(ph)INTDPGVTGVDSSSLNK_	NA	NA	NA	NA	3.1058	0.03141	11.226	0.0017592	NA	NA	NA	NA	4.2479	0.0079142	3.5556	0.015108	4	4	8.84554e-05	0.00308297
